# Supplementary material for: IL-15-dependent immune crosstalk between natural killer cells and dendritic cells in HIV-1 elite controllers
Source: Cell Rep. 2023 Dec 3;42(12):113530. doi: 10.1016/j.celrep.2023.113530 (PMC10765318; doi:10.1016/j.celrep.2023.113530)
Supplement: Table S1. Comparison of H3K27ac, H3K4me3, and H3K27me3 mark enrichment between each cohort, related to Figure 1 [file mmc2.xlsx]

## Sheet: Supplementary Table 1
Table S1: Comparison of H3K27ac, H3K4me3, H3K27me3 mark enrichment between each cohort. Related to Figure 1.
H3K27ac EC vs. HAART
Chr	Start	End	Conc	Conc_EC	Conc_HAART	Fold	p-value	FDR	gene_id	gene_name	gene_biotype
chr22	46050370	46051883	4.65163	5.39594	3.02934	2.07425	6.49e-07	0.0203385	ENSG00000182257	PRR34	lncRNA
chr6	25053235	25054997	4.67718	2.4959	5.50866	-2.50623	7.4e-07	0.0203385	ENSG00000229313	AL133268.3	lncRNA
chr6	25053235	25054997	4.67718	2.4959	5.50866	-2.50623	7.4e-07	0.0203385	ENSG00000223623	AL133268.2	lncRNA
chr11	66104008	66104576	2.03208	3.03208	0	3.00503	1.37e-06	0.0203385	ENSG00000175115	PACS1	protein_coding
chr14	56194995	56196258	4.24267	5.10333	1.80147	2.50788	1.41e-06	0.0203385	ENSG00000139946	PELI2	protein_coding
chr8	143941774	143944157	5.60343	3.65843	6.40276	-2.10377	1.47e-06	0.0203385	ENSG00000178209	PLEC	protein_coding
chr17	3514731	3515581	3.99544	4.80057	2.01089	1.77874	3.34e-06	0.0329526	ENSG00000167723	TRPV3	protein_coding
chr10	45418433	45423119	7.62835	8.27956	6.40913	0.756736	9.98e-06	0.0862413	ENSG00000012779	ALOX5	protein_coding
chr1	8629114	8630161	4.47388	5.22107	2.83668	0.826313	1.4e-05	0.0997324	ENSG00000142599	RERE	protein_coding
chr11	114240495	114241161	2.57464	3.52759	0	0.601015	2.8e-05	0.161566	ENSG00000109906	ZBTB16	protein_coding
chr11	114240495	114241161	2.57464	3.52759	0	0.601015	2.8e-05	0.161566	ENSG00000256947	AP002518.2	lncRNA
chr17	64362505	64363548	4.38095	5.21588	2.17162	0.57381	3.26e-05	0.173579	ENSG00000261371	PECAM1	protein_coding
chr9	124686202	124687150	3.56303	4.32229	1.8611	0.423637	4.14e-05	0.190294	ENSG00000148200	NR6A1	protein_coding
chr9	124686202	124687150	3.56303	4.32229	1.8611	0.423637	4.14e-05	0.190294	ENSG00000224020	MIR181A2HG	lncRNA
chr11	114101718	114102328	2.83644	3.71954	0.152887	0.460494	4.74e-05	0.190294	ENSG00000109906	ZBTB16	protein_coding
chr3	196154710	196155520	3.62436	1.74823	4.41311	-0.346297	5.88e-05	0.21396	ENSG00000224652	LINC00885	lncRNA
chr8	19513560	19514774	3.31644	0	4.30318	-0.243285	6.36e-05	0.219787	ENSG00000147408	CSGALNACT1	protein_coding
chr7	101018549	101019159	2.23409	0	3.20586	-0.308241	6.75e-05	0.222338	ENSG00000205277	MUC12	protein_coding
chr1	66341229	66342003	2.82854	0	3.76689	-0.282393	7.55e-05	0.227128	ENSG00000184588	PDE4B	protein_coding
chr1	230273325	230274918	4.77482	5.45261	3.45399	0.197441	8.17e-05	0.235351	ENSG00000143641	GALNT2	protein_coding
chr2	179049156	179050250	4.17578	2.28771	4.96641	-0.209074	0.000109	0.302069	ENSG00000163492	CCDC141	protein_coding
chr20	52160174	52160453	1.39016	2.39016	0	0.179955	0.000126	0.312053	ENSG00000020256	ZFP64	protein_coding
chr14	70641998	70643610	2.85756	3.85756	0	0.113823	0.000133	0.316021	ENSG00000133985	TTC9	protein_coding
chr1	54299015	54301147	5.05126	5.69918	3.84401	0.118852	0.000141	0.32423	ENSG00000157216	SSBP3	protein_coding
chr4	24560759	24561649	3.2717	3.97839	1.82925	0.132486	0.000154	0.324906	ENSG00000109606	DHX15	protein_coding
chr3	41848737	41849474	3.20254	3.98643	1.35691	0.142905	0.000176	0.332824	ENSG00000168038	ULK4	protein_coding
chr3	196144277	196145147	4.36789	2.87305	5.08613	-0.119853	0.000177	0.332824	ENSG00000224652	LINC00885	lncRNA
chr7	42103309	42106802	7.03577	7.604	6.08483	0.0754233	0.000178	0.332824	ENSG00000106571	GLI3	protein_coding
chr12	56522525	56523217	3.19481	3.91868	1.67363	0.118119	0.00019	0.345757	ENSG00000076067	RBMS2	protein_coding
chr9	114335855	114337432	4.12808	4.80821	2.79787	0.100831	0.000196	0.348081	ENSG00000106948	AKNA	protein_coding
chr4	25194108	25194884	3.54579	4.27989	1.97507	0.11117	0.000202	0.348696	ENSG00000281501	SEPSECS-AS1	lncRNA
chr4	25194108	25194884	3.54579	4.27989	1.97507	0.11117	0.000202	0.348696	ENSG00000038210	PI4K2B	protein_coding
chr1	43696909	43697566	2.33228	3.24124	0	0.128362	0.000225	0.36952	ENSG00000284989	AL451062.2	protein_coding
chr1	43696909	43697566	2.33228	3.24124	0	0.128362	0.000225	0.36952	ENSG00000066135	KDM4A	protein_coding
chr1	43696909	43697566	2.33228	3.24124	0	0.128362	0.000225	0.36952	ENSG00000236200	KDM4A-AS1	lncRNA
chr20	1588189	1589139	3.58487	4.58487	0	0.058018	0.00023	0.36952	ENSG00000260861	AL049634.2	protein_coding
chr20	1588189	1589139	3.58487	4.58487	0	0.058018	0.00023	0.36952	ENSG00000101307	SIRPB1	protein_coding
chr8	118309497	118311125	5.20499	5.85296	3.99759	0.0789341	0.000237	0.370162	ENSG00000177570	SAMD12	protein_coding
chr8	118309497	118311125	5.20499	5.85296	3.99759	0.0789341	0.000237	0.370162	ENSG00000225885	AC023590.1	lncRNA
chr5	133466677	133468713	5.55771	6.20388	4.35679	0.0769437	0.000243	0.370162	ENSG00000053108	FSTL4	protein_coding
chr2	87825643	87826235	2.39294	3.33871	0	0.104937	0.000255	0.370162	ENSG00000185304	RGPD2	protein_coding
chr20	46059924	46061736	5.53822	4.43997	6.1545	-0.0674964	0.000256	0.370162	ENSG00000124140	SLC12A5	protein_coding
chr20	46059924	46061736	5.53822	4.43997	6.1545	-0.0674964	0.000256	0.370162	ENSG00000124160	NCOA5	protein_coding
chr9	98087371	98088238	3.4717	4.24923	1.66475	0.101135	0.000262	0.370162	ENSG00000106785	TRIM14	protein_coding
chr6	144655049	144655878	3.23917	3.9642	1.71243	0.0890514	0.000262	0.370162	ENSG00000152818	UTRN	protein_coding
chr21	23887575	23888262	3.08899	3.90038	1.06046	0.104434	0.000275	0.380105	ENSG00000287612	AP000474.2	lncRNA
chr2	101360951	101363017	5.33093	3.95102	6.02314	-0.0736813	0.000298	0.396473	ENSG00000175874	CREG2	protein_coding
chr7	20219727	20220387	2.89585	0.392711	3.76264	-0.0979235	0.000319	0.413669	ENSG00000233834	AC005083.1	lncRNA
chr3	156978471	156979206	3.68538	4.40013	2.20665	0.0665758	0.000372	0.442293	ENSG00000197980	LEKR1	protein_coding
chr1	174938372	174938951	3.02449	3.77295	1.38064	0.0686286	0.000381	0.442293	ENSG00000152061	RABGAP1L	protein_coding
chr1	174938372	174938951	3.02449	3.77295	1.38064	0.0686286	0.000381	0.442293	ENSG00000229531	RABGAP1L-AS1	lncRNA
chr19	40407489	40408778	4.60308	2.95121	5.35306	-0.0701469	0.000383	0.442293	ENSG00000105227	PRX	protein_coding
chr2	144328367	144329252	3.96637	2.21631	4.7342	-0.0725219	0.000384	0.442293	ENSG00000121964	GTDC1	protein_coding
chr11	7436643	7437254	3.63482	4.28037	2.43612	0.0525121	0.00039	0.442335	ENSG00000170743	SYT9	protein_coding
chr11	7436643	7437254	3.63482	4.28037	2.43612	0.0525121	0.00039	0.442335	ENSG00000251364	AC107884.1	lncRNA
chr6	168619325	168619933	3.09399	3.9201	0.955449	0.0780846	0.000405	0.451854	ENSG00000112562	SMOC2	protein_coding
chr13	40796647	40797352	3.83279	4.5796	2.19757	0.0640424	0.000422	0.456249	ENSG00000102743	SLC25A15	protein_coding
chr21	26840763	26841295	2.83761	3.6459	0.831053	0.067411	0.000463	0.470974	ENSG00000154734	ADAMTS1	protein_coding
chr1	56908541	56910350	5.66734	6.29645	4.52615	0.0429128	0.000479	0.48056	ENSG00000157131	C8A	protein_coding
chr10	104387249	104389955	4.23968	5.18458	0.501587	0.0613319	0.000491	0.481258	ENSG00000120051	CFAP58	protein_coding
chr1	6465637	6466484	3.26452	4.09457	1.09483	0.0653808	0.000494	0.481258	ENSG00000215788	TNFRSF25	protein_coding
chr15	85024734	85025003	2.11718	3.02043	0	0.0671877	0.000501	0.481258	ENSG00000073417	PDE8A	protein_coding
chr6	12112980	12115885	5.59926	4.49269	6.21806	-0.0396353	0.00051	0.483273	ENSG00000095951	HIVEP1	protein_coding
chr10	44946094	44946689	4.03186	4.77706	2.40501	0.0543278	0.000517	0.483517	ENSG00000224812	TMEM72-AS1	lncRNA
chr10	44946094	44946689	4.03186	4.77706	2.40501	0.0543278	0.000517	0.483517	ENSG00000223462	AL353801.1	lncRNA
chr2	57907352	57909237	4.49059	3.03111	5.2011	-0.0483034	0.000534	0.48513	ENSG00000028116	VRK2	protein_coding
chr1	25266154	25268398	5.12928	5.76355	3.97035	0.0398544	0.000542	0.48513	ENSG00000117616	RSRP1	protein_coding
chr1	25266154	25268398	5.12928	5.76355	3.97035	0.0398544	0.000542	0.48513	ENSG00000261349	AL031432.2	unprocessed_pseudogene
chr14	93039051	93039621	2.9194	3.70331	1.07364	0.0543396	0.000569	0.495372	ENSG00000100605	ITPK1	protein_coding
chr3	172084603	172085855	3.94636	4.55553	2.87119	0.0347698	0.000578	0.495372	ENSG00000075420	FNDC3B	protein_coding
chr12	123427091	123428501	3.97211	2.1698	4.74887	-0.0537329	0.00058	0.495372	ENSG00000150977	RILPL2	protein_coding
chr15	69679559	69679969	1.90001	0	2.85698	-0.0547992	0.00059	0.497399	ENSG00000245750	DRAIC	lncRNA
chr9	130835458	130835952	2.43294	3.33109	0	0.0563413	0.000625	0.505874	ENSG00000097007	ABL1	protein_coding
chr9	6763244	6764444	3.51776	4.26901	1.85914	0.0461018	0.000658	0.505874	ENSG00000107077	KDM4C	protein_coding
chr9	134343966	134345107	4.68693	5.25864	3.72596	0.028262	0.000663	0.505874	ENSG00000186350	RXRA	protein_coding
chr11	114141145	114142574	4.45461	5.16488	2.99616	0.0413289	0.000663	0.505874	ENSG00000109906	ZBTB16	protein_coding
chr22	44024301	44024865	2.38207	0	3.27554	-0.0538239	0.000665	0.505874	ENSG00000188677	PARVB	protein_coding
chr15	85031146	85032281	4.19831	4.88171	2.85487	0.0393823	0.000665	0.505874	ENSG00000073417	PDE8A	protein_coding
chr4	1722262	1722567	1.84174	0	2.78483	-0.0500922	0.000666	0.505874	ENSG00000013810	TACC3	protein_coding
chr15	58444598	58445578	4.02629	4.91654	1.25529	0.0528394	0.000679	0.510072	ENSG00000128918	ALDH1A2	protein_coding
chr15	58444598	58445578	4.02629	4.91654	1.25529	0.0528394	0.000679	0.510072	ENSG00000166035	LIPC	protein_coding
chr15	58444598	58445578	4.02629	4.91654	1.25529	0.0528394	0.000679	0.510072	ENSG00000259293	LIPC-AS1	lncRNA
chr8	47363537	47364552	3.71736	4.45597	2.12416	0.0401596	0.000749	0.556943	ENSG00000164808	SPIDR	protein_coding
chr19	18664141	18664521	2.66774	3.48347	0.607697	0.0453618	0.000776	0.565117	ENSG00000167487	KLHL26	protein_coding
chr11	85964158	85965294	4.25627	4.81397	3.33509	0.0241927	0.000806	0.573865	ENSG00000073921	PICALM	protein_coding
chr20	61719101	61720323	5.39572	5.91161	4.58508	0.0216448	0.000815	0.573865	ENSG00000179242	CDH4	protein_coding
chr20	61719101	61720323	5.39572	5.91161	4.58508	0.0216448	0.000815	0.573865	ENSG00000179253	AL162457.1	lncRNA
chr16	10455327	10456731	3.69268	4.61522	0.434892	0.0442325	0.000819	0.573865	ENSG00000166669	ATF7IP2	protein_coding
chr6	32587455	32590215	5.50774	4.19567	6.18333	-0.0319848	0.00083	0.573865	ENSG00000196126	HLA-DRB1	protein_coding
chr8	97846924	97847818	3.78837	4.48784	2.37755	0.0332084	0.000848	0.580539	ENSG00000104341	LAPTM4B	protein_coding
chr20	5176740	5177388	2.66134	3.46144	0.711134	0.0399438	0.000866	0.583897	ENSG00000101290	CDS2	protein_coding
chr2	134180040	134181560	4.48151	5.10639	3.35469	0.0273829	0.000876	0.583897	ENSG00000152127	MGAT5	protein_coding
chr13	45527077	45527567	2.53259	3.33606	0.559497	0.0403969	0.000878	0.583897	ENSG00000136152	COG3	protein_coding
chr18	58862514	58865391	5.61849	6.22277	4.5589	0.0254891	0.000898	0.587624	ENSG00000074657	ZNF532	protein_coding
chr8	47676652	47677276	3.22348	4.00062	1.4189	0.0374706	0.000901	0.587624	ENSG00000164808	SPIDR	protein_coding
chr13	113216531	113217028	3.06167	3.7677	1.62213	0.0322248	0.000915	0.591381	ENSG00000139842	CUL4A	protein_coding
chr2	54636464	54637163	2.12322	2.99819	0	0.040571	0.000941	0.597969	ENSG00000115306	SPTBN1	protein_coding
chr6	33009348	33009657	2.30456	0	3.18959	-0.039836	0.00096	0.597969	ENSG00000204252	HLA-DOA	protein_coding
chr7	149071881	149072370	2.56477	3.40244	0.332616	0.0389165	0.000962	0.597969	ENSG00000197362	ZNF786	protein_coding
chr7	132859006	132859800	3.15712	3.97685	1.06735	0.0377338	0.000968	0.597969	ENSG00000106554	CHCHD3	protein_coding
chr5	80190484	80193776	4.61439	5.58384	0.0377917	0.029082	0.000985	0.598106	ENSG00000164300	SERINC5	protein_coding
chr3	141243282	141243565	1.97766	2.90043	0	0.0368762	0.000986	0.598106	ENSG00000155893	PXYLP1	protein_coding
chr7	137903213	137903977	3.90204	4.51909	2.80127	0.0239078	0.00101139	0.608244	ENSG00000182158	CREB3L2	protein_coding
chr18	79505831	79507936	5.62824	6.2247	4.59319	0.0220432	0.00106248	0.633423	ENSG00000131196	NFATC1	protein_coding
chr10	5105646	5107701	5.83698	6.39622	4.91152	0.0200904	0.00107158	0.633423	ENSG00000196139	AKR1C3	protein_coding
chr2	50491126	50491678	2.2119	3.09103	0	0.0361017	0.00108761	0.636873	ENSG00000179915	NRXN1	protein_coding
chr3	71103420	71103652	2.14953	3.04791	0	0.0353065	0.00110236	0.636873	ENSG00000114861	FOXP1	protein_coding
chr3	71103420	71103652	2.14953	3.04791	0	0.0353065	0.00110236	0.636873	ENSG00000285708	AC097634.4	protein_coding
chr2	73895931	73897627	5.59824	6.16173	4.66081	0.0199308	0.00110635	0.636873	ENSG00000163017	ACTG2	protein_coding
chr7	141979581	141980062	3.7876	4.45838	2.49448	0.0253833	0.00111425	0.636873	ENSG00000257335	MGAM	protein_coding
chr1	147762479	147763194	3.87619	4.6059	2.327	0.0283677	0.00115039	0.641621	ENSG00000265107	GJA5	protein_coding
chr10	80529152	80530097	3.50993	4.28065	1.74323	0.030017	0.00120236	0.65996	ENSG00000108219	TSPAN14	protein_coding
chr10	80529152	80530097	3.50993	4.28065	1.74323	0.030017	0.00120236	0.65996	ENSG00000226659	AC021028.1	lncRNA
chr3	51026158	51026872	2.89579	3.64561	1.24479	0.0277358	0.00128009	0.684574	ENSG00000088538	DOCK3	protein_coding
chr9	33298448	33299417	3.58624	4.22323	2.41784	0.0212737	0.00129436	0.684574	ENSG00000086102	NFX1	protein_coding
chr5	157827418	157829290	5.37591	5.95244	4.40093	0.0181533	0.00131239	0.684574	ENSG00000113282	CLINT1	protein_coding
chr17	48646431	48646945	3.0181	1.15508	3.80478	-0.028204	0.00134351	0.684574	ENSG00000272763	AC103702.2	lncRNA
chr17	48646431	48646945	3.0181	1.15508	3.80478	-0.028204	0.00134351	0.684574	ENSG00000244649	LINC02086	lncRNA
chr15	75346780	75347690	3.81081	4.46352	2.5861	0.0210492	0.00135071	0.684574	ENSG00000275645	AC068338.3	lncRNA
chr15	75346780	75347690	3.81081	4.46352	2.5861	0.0210492	0.00135071	0.684574	ENSG00000140398	NEIL1	protein_coding
chr15	58481818	58483734	5.16599	5.69022	4.33419	0.0160838	0.00135117	0.684574	ENSG00000128918	ALDH1A2	protein_coding
chr15	58481818	58483734	5.16599	5.69022	4.33419	0.0160838	0.00135117	0.684574	ENSG00000166035	LIPC	protein_coding
chr15	58481818	58483734	5.16599	5.69022	4.33419	0.0160838	0.00135117	0.684574	ENSG00000259293	LIPC-AS1	lncRNA
chr1	235857852	235859427	4.67115	3.71069	5.24269	-0.0178843	0.001355	0.684574	ENSG00000143669	LYST	protein_coding
chr9	132307475	132308168	2.74233	3.4919	1.09262	0.0264895	0.00135726	0.684574	ENSG00000107290	SETX	protein_coding
chr3	143128694	143130036	3.79797	4.45235	2.56709	0.021438	0.00136324	0.684574	ENSG00000241679	AC018450.1	lncRNA
chr12	45894579	45897114	6.04917	6.59871	5.15049	0.0168286	0.00136598	0.684574	ENSG00000189079	ARID2	protein_coding
chr1	54817348	54817870	3.16932	3.89615	1.63399	0.0241396	0.00140121	0.69572	ENSG00000162398	LEXM	protein_coding
chr1	12452584	12452844	1.60344	2.50251	0	0.0283168	0.00144162	0.69572	ENSG00000048707	VPS13D	protein_coding
chr12	109466767	109468628	5.26134	5.85463	4.23607	0.0175423	0.00147226	0.69572	ENSG00000110906	KCTD10	protein_coding
chr2	196229425	196230816	4.76629	5.46911	3.34089	0.0222398	0.00147551	0.69572	ENSG00000138411	HECW2	protein_coding
chr3	10178726	10179218	3.05579	3.8074	1.39532	0.0239333	0.0014917	0.69572	ENSG00000134070	IRAK2	protein_coding
chr17	17738415	17738767	2.06942	2.9667	0	0.0274381	0.00151832	0.69572	ENSG00000108557	RAI1	protein_coding
chr11	66595059	66595962	4.75635	5.44307	3.39929	0.0210947	0.0015203	0.69572	ENSG00000173992	CCS	protein_coding
chr20	47303633	47307128	6.65706	7.13064	5.94737	0.0137319	0.00152814	0.69572	ENSG00000101040	ZMYND8	protein_coding
chr18	79965243	79965921	3.20313	3.84506	2.01731	0.0190075	0.00154048	0.69572	ENSG00000226742	HSBP1L1	protein_coding
chr1	42317582	42318360	3.03024	3.79559	1.29429	0.024251	0.0015459	0.69572	ENSG00000198815	FOXJ3	protein_coding
chr17	73924106	73924534	1.97534	2.85768	0	0.0271604	0.00154917	0.69572	ENSG00000288006	AC137735.3	lncRNA
chr6	16139417	16140101	2.98957	3.69679	1.54479	0.0213385	0.00156678	0.699087	ENSG00000007944	MYLIP	protein_coding
chr16	88527222	88527661	2.33711	0	3.23996	-0.026514	0.00158867	0.70431	ENSG00000179588	ZFPM1	protein_coding
chr16	88527222	88527661	2.33711	0	3.23996	-0.026514	0.00158867	0.70431	ENSG00000261744	AC116552.1	lncRNA
chrX	40732049	40732334	1.86878	2.70575	0	0.0260827	0.00161034	0.707596	ENSG00000180182	MED14	protein_coding
chr13	111175254	111175602	2.70308	3.45556	1.03794	0.0226329	0.00162688	0.707596	ENSG00000102606	ARHGEF7	protein_coding
chr3	52109901	52110721	4.29889	4.95472	3.06262	0.0184549	0.00164689	0.707596	ENSG00000164087	POC1A	protein_coding
chr22	23245881	23246238	2.41554	3.30182	0	0.02582	0.00164914	0.707596	ENSG00000186716	BCR	protein_coding
chr1	150106086	150107271	3.72469	4.47195	2.08716	0.0224067	0.00166275	0.707596	ENSG00000136631	VPS45	protein_coding
chr14	55131787	55132140	2.60154	0.654473	3.40117	-0.0239137	0.0016827	0.707596	ENSG00000131981	LGALS3	protein_coding
chr11	114224234	114227140	6.29163	6.81549	5.46081	0.0141133	0.00168375	0.707596	ENSG00000109906	ZBTB16	protein_coding
chr11	114224234	114227140	6.29163	6.81549	5.46081	0.0141133	0.00168375	0.707596	ENSG00000256947	AP002518.2	lncRNA
chr14	56117039	56119535	6.01179	6.53504	5.18252	0.0140399	0.00169668	0.707596	ENSG00000277763	AL138995.1	lncRNA
chr14	56117039	56119535	6.01179	6.53504	5.18252	0.0140399	0.00169668	0.707596	ENSG00000139946	PELI2	protein_coding
chr1	1462236	1462625	1.77744	2.68834	0	0.0245529	0.00169839	0.707596	ENSG00000215915	ATAD3C	protein_coding
chr7	148715286	148716047	3.42769	4.09039	2.16566	0.0183632	0.00172224	0.713235	ENSG00000055130	CUL1	protein_coding
chr2	46079782	46080553	3.41	4.10909	2.0008	0.0196756	0.0017555	0.718405	ENSG00000171132	PRKCE	protein_coding
chr13	51644607	51646083	5.56011	6.0893	4.71557	0.0138824	0.00177147	0.720676	ENSG00000139668	WDFY2	protein_coding
chr1	9786721	9788085	4.57171	3.60501	5.14541	-0.0150799	0.00178684	0.722679	ENSG00000171603	CLSTN1	protein_coding
chr18	69908444	69909348	3.50901	4.2048	2.11396	0.0190604	0.00181023	0.723893	ENSG00000150637	CD226	protein_coding
chr5	172839714	172840274	2.87367	3.58019	1.43196	0.0196733	0.00181078	0.723893	ENSG00000113719	ERGIC1	protein_coding
chr12	29388993	29391051	3.58441	4.43106	1.27448	0.0233205	0.00185409	0.736947	ENSG00000257599	OVCH1-AS1	lncRNA
chr21	34128638	34130957	5.93191	6.43398	5.15532	0.0128659	0.00186524	0.737144	ENSG00000243927	MRPS6	protein_coding
chr21	34128638	34130957	5.93191	6.43398	5.15532	0.0128659	0.00186524	0.737144	ENSG00000272657	AP000317.2	lncRNA
chr2	168013522	168013738	1.75934	0	2.65045	-0.0232418	0.00188393	0.740298	ENSG00000198648	STK39	protein_coding
chr14	70995274	70995698	2.67066	3.47332	0.703057	0.0219632	0.00189695	0.741202	ENSG00000100731	PCNX1	protein_coding
chr8	94436381	94437856	6.09788	6.66733	5.14344	0.0141445	0.00192274	0.744501	ENSG00000197275	RAD54B	protein_coding
chr8	94436381	94437856	6.09788	6.66733	5.14344	0.0141445	0.00192274	0.744501	ENSG00000265817	FSBP	protein_coding
chr8	143947807	143949029	3.8676	2.45683	4.56706	-0.0176033	0.00199957	0.759835	ENSG00000178209	PLEC	protein_coding
chr4	1311857	1312311	2.21682	3.06431	0	0.0217607	0.00204184	0.76905	ENSG00000090316	MAEA	protein_coding
chr11	114085302	114085880	2.89998	3.71407	0.851997	0.0211022	0.00205517	0.76905	ENSG00000109906	ZBTB16	protein_coding
chrX	77919177	77919759	3.18365	3.84973	1.90874	0.0162637	0.00207993	0.76905	ENSG00000165240	ATP7A	protein_coding
chrX	77919177	77919759	3.18365	3.84973	1.90874	0.0162637	0.00207993	0.76905	ENSG00000102144	PGK1	protein_coding
chrX	77919177	77919759	3.18365	3.84973	1.90874	0.0162637	0.00207993	0.76905	ENSG00000248503	AL356235.1	transcribed_processed_pseudogene
chr15	77162529	77165010	6.19044	6.71986	5.34529	0.0125527	0.00209903	0.76905	ENSG00000173517	PEAK1	protein_coding
chr1	42318721	42323096	7.30131	7.79592	6.54269	0.0119343	0.00210165	0.76905	ENSG00000198815	FOXJ3	protein_coding
chr19	6590888	6591380	2.38104	0	3.29407	-0.0209868	0.00212075	0.771954	ENSG00000125726	CD70	protein_coding
chr11	71709853	71711397	3.05442	0.764234	3.89885	-0.020784	0.00214191	0.772128	ENSG00000248671	ALG1L9P	lncRNA
chr4	159251433	159253495	5.76522	6.5854	3.67209	0.0204045	0.00214356	0.772128	ENSG00000109756	RAPGEF2	protein_coding
chr9	114889185	114890376	3.41249	1.81932	4.1511	-0.0175151	0.00222538	0.786237	ENSG00000173077	DELEC1	lncRNA
chr22	20011104	20011928	3.10966	1.24906	3.89596	-0.0189685	0.0022414	0.786237	ENSG00000099889	ARVCF	protein_coding
chr10	32357071	32357798	4.31846	4.88379	3.37578	0.0127349	0.0022572	0.786237	ENSG00000120616	EPC1	protein_coding
chr10	32357071	32357798	4.31846	4.88379	3.37578	0.0127349	0.0022572	0.786237	ENSG00000229327	AL391839.1	lncRNA
chr11	114102450	114105155	5.86288	6.44647	4.86698	0.0130868	0.00228028	0.786237	ENSG00000109906	ZBTB16	protein_coding
chr1	58922483	58922764	1.88671	0	2.79413	-0.0198427	0.00228365	0.786237	ENSG00000232453	LINC02777	lncRNA
chr7	70060143	70061002	3.49127	4.24397	1.82496	0.0178782	0.00229011	0.786237	ENSG00000158321	AUTS2	protein_coding
chr20	383910	384172	2.30426	3.08754	0.462392	0.0178989	0.00231755	0.786237	ENSG00000101255	TRIB3	protein_coding
chr2	168757029	168757418	1.86517	2.71586	0	0.0197132	0.0023213	0.786237	ENSG00000172292	CERS6	protein_coding
chr17	78681621	78682146	2.48928	3.34102	0.133237	0.0196693	0.00232911	0.786237	ENSG00000108669	CYTH1	protein_coding
chr11	114195895	114197616	6.01224	6.61229	4.96602	0.0132624	0.00233052	0.786237	ENSG00000109906	ZBTB16	protein_coding
chr15	74384993	74385537	2.52768	0.880816	3.27671	-0.0172525	0.00236401	0.789014	ENSG00000277718	LINC02255	lncRNA
chr15	83046578	83046886	1.48444	2.38044	0	0.0192969	0.00237297	0.789014	ENSG00000259805	AC022558.2	lncRNA
chr15	83046578	83046886	1.48444	2.38044	0	0.0192969	0.00237297	0.789014	ENSG00000260608	AC024270.3	lncRNA
chr15	83046578	83046886	1.48444	2.38044	0	0.0192969	0.00237297	0.789014	ENSG00000064726	BTBD1	protein_coding
chr15	83046578	83046886	1.48444	2.38044	0	0.0192969	0.00237297	0.789014	ENSG00000260351	AC024270.1	lncRNA
chr6	144752902	144753432	2.71733	3.42317	1.27863	0.0157598	0.00239987	0.790726	ENSG00000152818	UTRN	protein_coding
chr3	20132404	20132757	2.85892	3.55292	1.47147	0.0152632	0.00240099	0.790726	ENSG00000114166	KAT2B	protein_coding
chr11	114195176	114195812	2.57408	3.39883	0.446044	0.0188047	0.00241967	0.793102	ENSG00000109906	ZBTB16	protein_coding
chr12	128702380	128703225	3.62566	4.28905	2.36101	0.0145233	0.00244099	0.794764	ENSG00000181234	TMEM132C	protein_coding
chr11	118223696	118224382	2.73802	3.55246	0.687405	0.0185178	0.00245062	0.794764	ENSG00000160593	JAML	protein_coding
chr22	42825808	42826523	3.31231	3.99109	1.98753	0.0148674	0.00246512	0.794764	ENSG00000242247	ARFGAP3	protein_coding
chr10	26769554	26769972	2.71265	3.44846	1.13345	0.0162695	0.00247607	0.794764	ENSG00000136754	ABI1	protein_coding
chr22	44026912	44027574	4.0934	3.0222	4.70134	-0.0128988	0.0024822	0.794764	ENSG00000188677	PARVB	protein_coding
chr11	114149615	114150174	3.73722	4.43211	2.34598	0.0146811	0.00256115	0.815207	ENSG00000109906	ZBTB16	protein_coding
chr1	84990908	84991375	1.75485	0	2.70718	-0.0172601	0.00256962	0.815207	ENSG00000153898	MCOLN2	protein_coding
chr1	161129048	161129459	2.31617	3.05723	0.710571	0.0160491	0.00259945	0.81876	ENSG00000158796	DEDD	protein_coding
chr17	5232616	5233419	3.26772	3.9458	1.94577	0.0143432	0.0026045	0.81876	ENSG00000261879	AC087500.1	lncRNA
chr17	5232616	5233419	3.26772	3.9458	1.94577	0.0143432	0.0026045	0.81876	ENSG00000161929	SCIMP	protein_coding
chr2	26298892	26300783	5.4212	5.95335	4.56893	0.0109134	0.0027256	0.846485	ENSG00000286707	AC010896.1	lncRNA
chr2	230169928	230171455	4.00215	4.68145	2.67528	0.0137853	0.00272941	0.846485	ENSG00000225963	AC009950.1	lncRNA
chr2	230169928	230171455	4.00215	4.68145	2.67528	0.0137853	0.00272941	0.846485	ENSG00000135899	SP110	protein_coding
chr22	46685428	46685809	2.00455	2.88934	0	0.0173351	0.00274979	0.848998	ENSG00000100422	CERK	protein_coding
chr5	34695344	34695989	3.61601	4.28866	2.31557	0.0134075	0.00281453	0.860822	ENSG00000039560	RAI14	protein_coding
chr1	12597720	12598266	2.7908	3.49811	1.34561	0.0142607	0.00285298	0.860822	ENSG00000162496	DHRS3	protein_coding
chr15	65857740	65859893	5.4827	6.12318	4.30208	0.0125012	0.00285695	0.860822	ENSG00000103769	RAB11A	protein_coding
chr5	80961889	80962267	2.47306	3.28466	0.442936	0.0162038	0.00286816	0.860822	ENSG00000113319	RASGRF2	protein_coding
chr5	14212786	14213276	2.54417	0.600379	3.34331	-0.015867	0.00287444	0.860822	ENSG00000038382	TRIO	protein_coding
chr10	5094089	5098222	6.91937	7.41017	6.16979	0.010039	0.00292041	0.860822	ENSG00000196139	AKR1C3	protein_coding
chr1	84991458	84991739	2.0593	0	2.96137	-0.0165834	0.00293002	0.860822	ENSG00000153898	MCOLN2	protein_coding
chr22	29623388	29624165	3.8466	4.47611	2.70406	0.0121364	0.00293548	0.860822	ENSG00000186575	NF2	protein_coding
chr5	141876910	141878475	4.50523	5.16711	3.24634	0.0126864	0.00295417	0.860822	ENSG00000156453	PCDH1	protein_coding
chr5	160467168	160472378	8.31645	7.50058	8.83442	-0.0102457	0.00296012	0.860822	ENSG00000253522	MIR3142HG	lncRNA
chr20	44571328	44571976	3.47052	4.16405	2.08503	0.0134576	0.00297212	0.860822	ENSG00000168734	PKIG	protein_coding
chr4	17817127	17817482	2.66347	0.965994	3.42193	-0.0149243	0.00298437	0.860822	ENSG00000109805	NCAPG	protein_coding
chr10	62376168	62377667	3.79198	2.13525	4.54288	-0.0142633	0.00298571	0.860822	ENSG00000285837	AC024598.1	protein_coding
chr10	62376168	62377667	3.79198	2.13525	4.54288	-0.0142633	0.00298571	0.860822	ENSG00000138311	ZNF365	protein_coding
chr11	114201353	114202537	4.22583	4.82238	3.19051	0.0113458	0.00299151	0.860822	ENSG00000109906	ZBTB16	protein_coding
chr4	6092255	6092515	2.0618	0	2.92609	-0.0160842	0.00305588	0.860822	ENSG00000181215	C4orf50	protein_coding
chr4	6092255	6092515	2.0618	0	2.92609	-0.0160842	0.00305588	0.860822	ENSG00000152969	JAKMIP1	protein_coding
chr3	172357941	172358820	3.6353	4.30663	2.34003	0.012672	0.00306015	0.860822	ENSG00000075420	FNDC3B	protein_coding
chr14	101898245	101899384	3.83351	4.47403	2.65274	0.0118593	0.00307533	0.860822	ENSG00000078304	PPP2R5C	protein_coding
chr2	239982425	239983877	4.36693	5.04566	3.04236	0.0126876	0.00308089	0.860822	ENSG00000130414	NDUFA10	protein_coding
chr18	13381912	13382542	3.81626	4.47972	2.55134	0.0121457	0.00311434	0.86501	ENSG00000168675	LDLRAD4	protein_coding
chr10	17648319	17649037	4.47609	5.06112	3.47587	0.0108145	0.00313371	0.865289	ENSG00000136738	STAM	protein_coding
chr2	121489261	121489715	3.12532	3.82947	1.69409	0.012992	0.00314036	0.865289	ENSG00000074054	CLASP1	protein_coding
chr17	47222682	47223232	1.90181	2.7522	0	0.015507	0.00319368	0.873023	ENSG00000198336	MYL4	protein_coding
chr2	98640163	98644404	6.40877	6.93114	5.58174	0.00985071	0.00321792	0.876185	ENSG00000071073	MGAT4A	protein_coding
chr3	127580158	127581099	3.87195	4.54086	2.58614	0.0120045	0.00325381	0.878157	ENSG00000163870	TPRA1	protein_coding
chr11	960887	962611	3.38746	4.07148	2.0415	0.0123087	0.00326325	0.878157	ENSG00000183020	AP2A2	protein_coding
chr11	2316866	2317129	1.35515	0	2.27476	-0.014941	0.00328708	0.880743	ENSG00000064201	TSPAN32	protein_coding
chr17	17825778	17826744	3.82632	4.51222	2.47263	0.0122493	0.00331107	0.880743	ENSG00000072310	SREBF1	protein_coding
chr7	17298623	17299488	3.91422	2.73946	4.55303	-0.0110567	0.00334515	0.8864	ENSG00000106546	AHR	protein_coding
chr7	17298623	17299488	3.91422	2.73946	4.55303	-0.0110567	0.00334515	0.8864	ENSG00000237773	AC073332.1	lncRNA
chr7	17298623	17299488	3.91422	2.73946	4.55303	-0.0110567	0.00334515	0.8864	ENSG00000283321	AC019117.1	protein_coding
chr11	67212938	67213556	3.08002	3.73527	1.84594	0.0113903	0.00336966	0.887606	ENSG00000173120	KDM2A	protein_coding
chr2	179031372	179032751	5.45687	4.58201	5.99759	-0.00979106	0.00338387	0.887606	ENSG00000163492	CCDC141	protein_coding
chr18	46348474	46348694	1.70456	2.56246	0	0.0146711	0.00341232	0.888154	ENSG00000141622	RNF165	protein_coding
chr12	121238002	121241425	7.46932	7.9649	6.70836	0.00933575	0.00341778	0.888154	ENSG00000110931	CAMKK2	protein_coding
chr5	10704583	10706360	5.28138	5.82632	4.3952	0.00979798	0.00342882	0.888154	ENSG00000112977	DAP	protein_coding
chr2	67616266	67617458	4.38545	5.03663	3.16636	0.0112838	0.00344725	0.889597	ENSG00000224173	LINC02831	lncRNA
chr2	67616266	67617458	4.38545	5.03663	3.16636	0.0112838	0.00344725	0.889597	ENSG00000235495	AC007422.1	lncRNA
chr11	134378852	134379179	2.15421	3.02615	0	0.0146046	0.00346825	0.889929	ENSG00000109956	B3GAT1	protein_coding
chr15	65475179	65475864	3.33926	3.97459	2.17667	0.0106423	0.00356859	0.910217	ENSG00000074603	DPP8	protein_coding
chr15	65475179	65475864	3.33926	3.97459	2.17667	0.0106423	0.00356859	0.910217	ENSG00000259232	AC105129.1	processed_pseudogene
chr15	58593898	58594456	2.44892	3.23295	0.602377	0.0133939	0.00361713	0.910217	ENSG00000137845	ADAM10	protein_coding
chr7	139410552	139411177	3.18999	3.87769	1.82888	0.0114035	0.00363877	0.910217	ENSG00000146963	LUC7L2	protein_coding
chr7	139410552	139411177	3.18999	3.87769	1.82888	0.0114035	0.00363877	0.910217	ENSG00000269955	FMC1-LUC7L2	protein_coding
chr1	51578035	51578923	3.36327	1.80485	4.09487	-0.012358	0.00364582	0.910217	ENSG00000227742	CALR4P	transcribed_unitary_pseudogene
chr1	51578035	51578923	3.36327	1.80485	4.09487	-0.012358	0.00364582	0.910217	ENSG00000117859	OSBPL9	protein_coding
chr16	4527289	4527667	2.39404	3.12918	0.8182	0.0123055	0.00365682	0.910217	ENSG00000089486	CDIP1	protein_coding
chr9	136225039	136226314	4.05025	4.7474	2.64935	0.0115951	0.00365877	0.910217	ENSG00000165661	QSOX2	protein_coding
chr1	226632244	226633372	3.84913	4.4213	2.88684	0.00969259	0.00375044	0.923103	ENSG00000143772	ITPKB	protein_coding
chr13	35566393	35567321	4.57954	5.23766	3.33475	0.0108226	0.00375439	0.923103	ENSG00000172915	NBEA	protein_coding
chr18	69876235	69878894	5.72449	6.23459	4.92827	0.00898571	0.00377827	0.923103	ENSG00000150637	CD226	protein_coding
chr6	39932899	39933291	2.37562	3.11263	0.790432	0.0120201	0.0038001	0.923103	ENSG00000124615	MOCS1	protein_coding
chr16	19113618	19114904	3.74826	2.12555	4.49265	-0.0120604	0.00380652	0.923103	ENSG00000205730	ITPRIPL2	protein_coding
chr16	19113618	19114904	3.74826	2.12555	4.49265	-0.0120604	0.00380652	0.923103	ENSG00000261427	AC099518.3	lncRNA
chr11	116835576	116836355	4.22378	3.28419	4.78803	-0.00949533	0.00381911	0.923103	ENSG00000118137	APOA1	protein_coding
chr11	116835576	116836355	4.22378	3.28419	4.78803	-0.00949533	0.00381911	0.923103	ENSG00000235910	APOA1-AS	lncRNA
chr15	58677464	58678569	4.22205	4.82927	3.15314	0.00992124	0.0038308	0.923103	ENSG00000137845	ADAM10	protein_coding
chr2	69555991	69556418	3.32341	3.93642	2.23585	0.0100786	0.00384404	0.923103	ENSG00000115977	AAK1	protein_coding
chr4	159312304	159312756	3.07515	3.77397	1.66711	0.0110387	0.00393587	0.941885	ENSG00000109756	RAPGEF2	protein_coding
chr2	117819676	117820039	3.13767	3.77433	1.97041	0.00998584	0.00398367	0.944273	ENSG00000088205	DDX18	protein_coding
chr16	4479496	4480959	4.67702	5.20374	3.83885	0.00882929	0.00401059	0.944273	ENSG00000153406	NMRAL1	protein_coding
chr16	4479496	4480959	4.67702	5.20374	3.83885	0.00882929	0.00401059	0.944273	ENSG00000103415	HMOX2	protein_coding
chr5	157387066	157387527	3.12423	3.73108	2.05653	0.00978047	0.0040193	0.944273	ENSG00000055163	CYFIP2	protein_coding
chr5	157387066	157387527	3.12423	3.73108	2.05653	0.00978047	0.0040193	0.944273	ENSG00000285868	AC008676.3	protein_coding
chr8	47359469	47359827	1.41396	2.26374	0	0.0130134	0.00402777	0.944273	ENSG00000164808	SPIDR	protein_coding
chr11	126345739	126346884	5.8712	6.36414	5.11656	0.00855543	0.004084	0.950108	ENSG00000110063	DCPS	protein_coding
chr11	126345739	126346884	5.8712	6.36414	5.11656	0.00855543	0.004084	0.950108	ENSG00000280832	GSEC	lncRNA
chr10	126010712	126014255	7.19259	7.67668	6.45874	0.00852119	0.00408713	0.950108	ENSG00000148848	ADAM12	protein_coding
chr3	8328940	8330044	4.00617	4.5788	3.04256	0.00920079	0.00409387	0.950108	ENSG00000227110	LMCD1-AS1	lncRNA
chr8	106270185	106270488	0.767318	1.76732	0	0.0120468	0.00415423	0.957687	ENSG00000164830	OXR1	protein_coding
chr7	138000174	138000533	2.13805	2.92934	0.245719	0.0121154	0.00421639	0.965581	ENSG00000182158	CREB3L2	protein_coding
chr17	63812061	63812463	1.72032	2.60221	0	0.0125088	0.00427031	0.973932	ENSG00000198231	DDX42	protein_coding
chr4	123606545	123607803	4.76958	5.41643	3.56619	0.00980898	0.00429101	0.973932	ENSG00000249464	LINC01091	lncRNA
chr7	6258382	6259713	4.86612	5.50747	3.68241	0.00973609	0.0042951	0.973932	ENSG00000008256	CYTH3	protein_coding
chr11	45100453	45103299	5.57132	4.37045	6.21747	-0.0096848	0.00432319	0.976903	ENSG00000019485	PRDM11	protein_coding
chr1	174985110	174985808	2.94131	3.67966	1.3494	0.0110914	0.00433646	0.976903	ENSG00000152061	RABGAP1L	protein_coding
chr6	137216232	137216733	3.07912	3.75841	1.75229	0.0101524	0.00436401	0.979918	ENSG00000027697	IFNGR1	protein_coding
chr2	101110308	101110713	2.34691	3.10336	0.6604	0.0111769	0.00449357	1	ENSG00000204634	TBC1D8	protein_coding
chr8	86523267	86523581	2.44261	3.17218	0.894028	0.0105619	0.00449953	1	ENSG00000085719	CPNE3	protein_coding
chr2	218892932	218893488	3.22442	3.95475	1.67222	0.0106021	0.0045038	1	ENSG00000135925	WNT10A	protein_coding
chr15	58724138	58725138	5.08413	5.61598	4.23266	0.0083364	0.00452249	1	ENSG00000137845	ADAM10	protein_coding
chr1	164774892	164775557	2.38839	3.19966	0.360727	0.0116697	0.00453336	1	ENSG00000185630	PBX1	protein_coding
chr22	46057245	46058981	6.17567	6.6709	5.41558	0.00812295	0.00457199	1	ENSG00000197182	MIRLET7BHG	lncRNA
chr22	46057245	46058981	6.17567	6.6709	5.41558	0.00812295	0.00457199	1	ENSG00000231010	AL121672.1	lncRNA
chr4	142402867	142403326	2.49458	0.485698	3.3032	-0.011326	0.00459806	1	ENSG00000109452	INPP4B	protein_coding
chr17	64041672	64042949	4.03468	4.64081	2.96928	0.00890357	0.00465511	1	ENSG00000178607	ERN1	protein_coding
chr15	58209192	58209625	2.94843	3.72442	1.15077	0.0109687	0.00469075	1	ENSG00000128918	ALDH1A2	protein_coding
chr22	49510906	49512757	5.72423	6.14618	5.12535	0.00805135	0.00470462	1	ENSG00000188511	C22orf34	lncRNA
chrX	10106411	10107635	5.64407	6.22335	4.66099	0.00849993	0.00473621	1	ENSG00000047644	WWC3	protein_coding
chr6	73450099	73450988	3.37286	2.03848	4.05403	-0.00946828	0.00475204	1	ENSG00000164430	CGAS	protein_coding
chr7	70778135	70780284	4.87369	5.51847	3.67771	0.0091699	0.00476521	1	ENSG00000158321	AUTS2	protein_coding
chr6	24871056	24872360	5.03697	5.50603	4.33749	0.00787942	0.00482872	1	ENSG00000111913	RIPOR2	protein_coding
chr14	70658262	70659081	3.01179	3.73736	1.48252	0.010247	0.00483819	1	ENSG00000133985	TTC9	protein_coding
chr9	136403487	136405537	5.64306	4.66946	6.21912	-0.0082994	0.00488323	1	ENSG00000165689	ENTR1	protein_coding
chr4	3485034	3485920	2.71192	1.05653	3.46257	-0.0100399	0.00490248	1	ENSG00000175920	DOK7	protein_coding
chr4	36308316	36308822	2.81187	3.50358	1.43405	0.0096579	0.00492124	1	ENSG00000197057	DTHD1	protein_coding
chr3	172223151	172223696	2.46367	3.27571	0.430437	0.0109279	0.00493214	1	ENSG00000075420	FNDC3B	protein_coding
chr17	60371687	60372472	3.7995	4.47185	2.50027	0.0093048	0.00496826	1	ENSG00000170832	USP32	protein_coding
chr11	114193082	114193581	2.44256	3.19566	0.77405	0.0102134	0.00496886	1	ENSG00000109906	ZBTB16	protein_coding
chr1	7942258	7943564	4.61603	3.5914	5.20911	-0.00841407	0.00497401	1	ENSG00000049249	TNFRSF9	protein_coding
chr1	7942258	7943564	4.61603	3.5914	5.20911	-0.00841407	0.00497401	1	ENSG00000270330	AL009183.1	processed_pseudogene
chr11	72834145	72834463	2.15779	2.92237	0.426268	0.0103359	0.00497542	1	ENSG00000168010	ATG16L2	protein_coding
chr7	99029478	99029889	2.66177	3.38011	1.16649	0.00963205	0.00500144	1	ENSG00000196367	TRRAP	protein_coding
chr7	99029478	99029889	2.66177	3.38011	1.16649	0.00963205	0.00500144	1	ENSG00000198742	SMURF1	protein_coding
chr22	37151585	37151925	2.31873	3.06927	0.663909	0.0101702	0.00500194	1	ENSG00000100385	IL2RB	protein_coding
chr4	4460512	4463940	6.79983	7.45147	5.57901	0.00895592	0.00500555	1	ENSG00000168818	STX18	protein_coding
chr20	48732139	48732718	2.952	3.57399	1.83484	0.00867839	0.00504002	1	ENSG00000124126	PREX1	protein_coding
chr1	24184116	24184762	1.68306	0	2.61471	-0.0104178	0.00508923	1	ENSG00000185436	IFNLR1	protein_coding
chr8	19410820	19411672	2.58682	0.51218	3.40453	-0.0108621	0.0051156	1	ENSG00000147408	CSGALNACT1	protein_coding
chr10	58666162	58666707	2.51029	3.3037	0.604314	0.0104903	0.00517578	1	ENSG00000122870	BICC1	protein_coding
chr15	77043437	77043752	1.5037	2.39867	0	0.0107008	0.00518535	1	ENSG00000140391	TSPAN3	protein_coding
chr15	77043437	77043752	1.5037	2.39867	0	0.0107008	0.00518535	1	ENSG00000259652	AC090181.1	lncRNA
chr20	18436628	18437172	3.00283	3.72745	1.47805	0.00967414	0.00519495	1	ENSG00000089091	DZANK1	protein_coding
chr5	76516790	76517225	3.00378	3.70009	1.60651	0.00912452	0.005237	1	ENSG00000145703	IQGAP2	protein_coding
chr3	18349896	18350432	1.6613	2.47039	0	0.0105822	0.00524453	1	ENSG00000131374	TBC1D5	protein_coding
chr3	18349896	18350432	1.6613	2.47039	0	0.0105822	0.00524453	1	ENSG00000182568	SATB1	protein_coding
chr6	30841430	30842472	4.4749	5.11286	3.30311	0.00852782	0.00528206	1	ENSG00000237923	LINC02570	lncRNA
chr8	9006675	9007088	2.34685	3.13083	0.500666	0.0101427	0.00533224	1	ENSG00000104626	ERI1	protein_coding
chr3	184965951	184966588	2.15045	2.99389	0	0.0105792	0.00534651	1	ENSG00000156931	VPS8	protein_coding
chr17	67468950	67470533	5.23783	5.80157	4.2997	0.00785306	0.00535205	1	ENSG00000154217	PITPNC1	protein_coding
chr15	90792667	90794141	5.76735	6.24993	5.037	0.00752711	0.00537045	1	ENSG00000197299	BLM	protein_coding
chr6	13476508	13477175	4.02176	4.58761	3.07763	0.00781478	0.00541203	1	ENSG00000145990	GFOD1	protein_coding
chr2	87442566	87444358	4.38179	3.49563	4.92671	-0.00767831	0.00542101	1	ENSG00000280721	LINC01943	lncRNA
chr1	203739576	203740053	2.18695	3.01672	0.0194421	0.0103452	0.00543194	1	ENSG00000058668	ATP2B4	protein_coding
chr4	125389460	125390952	4.91896	5.4831	3.97969	0.00774585	0.00551258	1	ENSG00000196159	FAT4	protein_coding
chr10	35458191	35458405	0.936998	1.86242	0	0.0101202	0.00554888	1	ENSG00000108100	CCNY	protein_coding
chr15	93980618	93981177	2.805	3.51641	1.34145	0.00912335	0.00556875	1	ENSG00000258754	LINC01579	lncRNA
chr15	93980618	93981177	2.805	3.51641	1.34145	0.00912335	0.00556875	1	ENSG00000258785	LINC01580	lncRNA
chr15	93980618	93981177	2.805	3.51641	1.34145	0.00912335	0.00556875	1	ENSG00000259724	LINC01581	lncRNA
chr8	9011439	9012202	3.73253	4.43287	2.31791	0.00878202	0.00558796	1	ENSG00000104626	ERI1	protein_coding
chr3	70984103	70984555	2.71841	3.37881	1.46507	0.00833693	0.00559881	1	ENSG00000114861	FOXP1	protein_coding
chr3	70984103	70984555	2.71841	3.37881	1.46507	0.00833693	0.00559881	1	ENSG00000285708	AC097634.4	protein_coding
chr7	139750451	139751351	4.03572	4.58056	3.1498	0.00755244	0.00562761	1	ENSG00000064393	HIPK2	protein_coding
chr19	38551398	38551686	1.65625	0	2.56408	-0.0101499	0.0056486	1	ENSG00000196218	RYR1	protein_coding
chr4	139666681	139667054	1.54512	2.38058	0	0.0100544	0.00564954	1	ENSG00000085871	MGST2	protein_coding
chr10	93379542	93380342	4.13903	3.17624	4.71138	-0.00762054	0.00566826	1	ENSG00000138119	MYOF	protein_coding
chr6	2958128	2958992	3.336	4.04214	1.896	0.00880919	0.0057746	1	ENSG00000124570	SERPINB6	protein_coding
chr2	97759762	97760192	3.02649	3.66852	1.84033	0.00820432	0.00577485	1	ENSG00000075568	TMEM131	protein_coding
chr1	91681815	91682253	2.99694	3.60571	1.92306	0.00786744	0.00578724	1	ENSG00000069702	TGFBR3	protein_coding
chr4	136250	137385	4.51901	5.07462	3.60366	0.00744213	0.00586896	1	ENSG00000250312	ZNF718	protein_coding
chr3	172275117	172276677	4.58452	5.10024	3.77429	0.00728515	0.00587409	1	ENSG00000075420	FNDC3B	protein_coding
chr11	74932128	74933130	3.8696	4.48911	2.76071	0.00782427	0.00588313	1	ENSG00000166435	XRRA1	protein_coding
chr11	74932128	74933130	3.8696	4.48911	2.76071	0.00782427	0.00588313	1	ENSG00000286943	AP001992.2	lncRNA
chr8	124593966	124596563	5.78223	6.31138	4.93776	0.00731293	0.00589612	1	ENSG00000170873	MTSS1	protein_coding
chr9	134390276	134394133	7.28292	6.51383	7.78191	-0.00723202	0.00590288	1	ENSG00000186350	RXRA	protein_coding
chr6	32439547	32440108	3.3628	2.10927	4.02325	-0.00824226	0.00592458	1	ENSG00000204287	HLA-DRA	protein_coding
chr5	179907093	179907486	2.58284	3.29729	1.10547	0.00857494	0.00597988	1	ENSG00000197226	TBC1D9B	protein_coding
chr10	18627409	18628011	4.22017	4.75246	3.36755	0.00726278	0.00598974	1	ENSG00000241058	NSUN6	protein_coding
chr11	87300711	87301392	3.0701	3.66316	2.04552	0.00762311	0.00599677	1	ENSG00000166575	TMEM135	protein_coding
chr1	147648014	147649351	6.0373	6.53479	5.27178	0.00715818	0.00603578	1	ENSG00000162836	ACP6	protein_coding
chr14	97524578	97525452	2.96929	1.66278	3.64348	-0.00827602	0.00606093	1	ENSG00000246084	LINC02325	lncRNA
chr21	26841590	26847397	6.89232	7.36303	6.18913	0.00712699	0.00609921	1	ENSG00000154734	ADAMTS1	protein_coding
chr17	38768557	38768844	2.03056	2.88018	0	0.00963433	0.0061196	1	ENSG00000276293	PIP4K2B	protein_coding
chr17	29673689	29675032	4.78615	5.23913	4.12218	0.00713789	0.00613901	1	ENSG00000264031	ABHD15-AS1	lncRNA
chr17	29673689	29675032	4.78615	5.23913	4.12218	0.00713789	0.00613901	1	ENSG00000141298	SSH2	protein_coding
chr16	79592579	79593332	2.88814	3.66821	1.06597	0.00916682	0.00614141	1	ENSG00000178573	MAF	protein_coding
chr5	139267993	139268992	3.97619	2.98144	4.5594	-0.00739849	0.00615294	1	ENSG00000120725	SIL1	protein_coding
chr13	40734226	40735455	3.79183	4.46182	2.50179	0.00809479	0.00616786	1	ENSG00000102738	MRPS31	protein_coding
chr14	99187826	99190320	4.93339	5.3692	4.30597	0.00715884	0.00618644	1	ENSG00000127152	BCL11B	protein_coding
chr9	35757934	35758524	3.26047	3.87784	2.15866	0.00757029	0.00625129	1	ENSG00000107185	RGP1	protein_coding
chr9	35757934	35758524	3.26047	3.87784	2.15866	0.00757029	0.00625129	1	ENSG00000228843	AL133410.2	lncRNA
chr3	10165765	10166539	3.73782	4.36168	2.61444	0.00758469	0.00631499	1	ENSG00000134070	IRAK2	protein_coding
chr20	48732824	48733601	3.98736	4.54134	3.07652	0.00714769	0.00633173	1	ENSG00000124126	PREX1	protein_coding
chr7	42126342	42127785	4.77257	5.31501	3.89309	0.00703591	0.006462	1	ENSG00000106571	GLI3	protein_coding
chr1	35966444	35967038	3.31441	3.95289	2.14082	0.00751366	0.00652179	1	ENSG00000126070	AGO3	protein_coding
chr5	80138745	80140108	3.72162	4.57273	1.37134	0.00919182	0.00652968	1	ENSG00000164300	SERINC5	protein_coding
chr5	80138745	80140108	3.72162	4.57273	1.37134	0.00919182	0.00652968	1	ENSG00000251675	AC010260.1	lncRNA
chr2	25304375	25306616	6.43657	6.95039	5.6311	0.00692086	0.0065384	1	ENSG00000119772	DNMT3A	protein_coding
chr8	143940551	143940929	1.80055	0	2.7174	-0.00905382	0.00654293	1	ENSG00000178209	PLEC	protein_coding
chr18	26133585	26134274	3.93748	4.62126	2.59251	0.00787489	0.00656166	1	ENSG00000154611	PSMA8	protein_coding
chr10	104391777	104392284	2.00914	2.98588	0	0.00776351	0.00657303	1	ENSG00000120051	CFAP58	protein_coding
chr20	33350587	33352185	5.72701	6.25872	4.87588	0.00692357	0.00660745	1	ENSG00000125997	BPIFB9P	transcribed_unitary_pseudogene
chr19	5864674	5866256	4.92304	5.48938	3.97752	0.00701997	0.00660874	1	ENSG00000130383	FUT5	protein_coding
chr19	5864674	5866256	4.92304	5.48938	3.97752	0.00701997	0.00660874	1	ENSG00000267740	AC024592.3	protein_coding
chr10	44913657	44914195	2.66545	3.38567	1.1614	0.00816922	0.00663114	1	ENSG00000224812	TMEM72-AS1	lncRNA
chr10	44913657	44914195	2.66545	3.38567	1.1614	0.00816922	0.00663114	1	ENSG00000234504	AL353801.2	lncRNA
chr10	44913657	44914195	2.66545	3.38567	1.1614	0.00816922	0.00663114	1	ENSG00000187783	TMEM72	protein_coding
chr6	16436036	16438344	5.74227	4.89027	6.27433	-0.00684813	0.00674901	1	ENSG00000124788	ATXN1	protein_coding
chrX	44314113	44316315	5.5489	6.07012	4.72481	0.00683391	0.00674967	1	ENSG00000183690	EFHC2	protein_coding
chr2	74089141	74089544	2.64976	3.35476	1.21478	0.00792536	0.00676745	1	ENSG00000187605	TET3	protein_coding
chr7	139773074	139774036	4.26309	4.76934	3.47634	0.00679101	0.00679928	1	ENSG00000064393	HIPK2	protein_coding
chr15	67038880	67039735	3.29529	4.02366	1.75251	0.00813667	0.00680041	1	ENSG00000259347	AC087482.1	lncRNA
chr7	66758068	66760404	5.95555	6.49517	5.0836	0.00683709	0.00682029	1	ENSG00000284461	AC027644.4	protein_coding
chr7	66758068	66760404	5.95555	6.49517	5.0836	0.00683709	0.00682029	1	ENSG00000154710	RABGEF1	protein_coding
chr20	424469	424966	2.68512	3.41334	1.14311	0.00809287	0.00682447	1	ENSG00000125826	RBCK1	protein_coding
chr20	424469	424966	2.68512	3.41334	1.14311	0.00809287	0.00682447	1	ENSG00000125875	TBC1D20	protein_coding
chr6	15569439	15570215	4.1406	4.80085	2.88782	0.00749957	0.00682855	1	ENSG00000047579	DTNBP1	protein_coding
chr12	123079019	123079238	1.0428	0	1.97282	-0.00886093	0.00682941	1	ENSG00000090975	PITPNM2	protein_coding
chr11	114163366	114163940	2.23783	2.92905	0.862051	0.00771166	0.00683468	1	ENSG00000109906	ZBTB16	protein_coding
chr8	78794622	78794985	1.79774	0	2.67089	-0.00888528	0.00685854	1	ENSG00000104432	IL7	protein_coding
chr9	236328	236826	2.54038	0.983271	3.27171	-0.00801631	0.00690209	1	ENSG00000107099	DOCK8	protein_coding
chr20	58256882	58257090	1.53643	2.4034	0	0.00883391	0.00691814	1	ENSG00000124224	PPP4R1L	transcribed_unprocessed_pseudogene
chr14	55128814	55130061	4.48659	3.55406	5.04834	-0.00683184	0.00697131	1	ENSG00000131981	LGALS3	protein_coding
chr21	46304877	46305128	1.87752	2.65379	0.0781742	0.00839132	0.00697435	1	ENSG00000160298	C21orf58	protein_coding
chr1	36247522	36247774	1.10829	1.96849	0	0.00877143	0.00697974	1	ENSG00000054118	THRAP3	protein_coding
chr7	139730548	139732699	5.3873	5.88122	4.63031	0.00669928	0.00699891	1	ENSG00000064393	HIPK2	protein_coding
chrX	81295368	81295823	2.19473	0.273712	2.99044	-0.0083763	0.0070169	1	ENSG00000131171	SH3BGRL	protein_coding
chr9	19276248	19276488	1.83894	2.63417	0	0.00851268	0.00704294	1	ENSG00000137145	DENND4C	protein_coding
chr3	71078677	71079247	3.34003	3.92993	2.32514	0.00692582	0.00704623	1	ENSG00000114861	FOXP1	protein_coding
chr3	71078677	71079247	3.34003	3.92993	2.32514	0.00692582	0.00704623	1	ENSG00000285708	AC097634.4	protein_coding
chr18	74082487	74083700	5.42474	6.00119	4.44997	0.00686243	0.00705245	1	ENSG00000141665	FBXO15	protein_coding
chr16	73122371	73124120	6.01935	6.51229	5.26469	0.00667174	0.0070639	1	ENSG00000140836	ZFHX3	protein_coding
chr16	73122371	73124120	6.01935	6.51229	5.26469	0.00667174	0.0070639	1	ENSG00000284675	AC116667.2	lncRNA
chr1	12611420	12611848	2.15542	2.85443	0.746594	0.00765376	0.00707316	1	ENSG00000162496	DHRS3	protein_coding
chr8	60815783	60817398	5.95283	6.37807	5.34724	0.00685183	0.00708393	1	ENSG00000171316	CHD7	protein_coding
chr17	67922132	67922552	2.58492	3.30834	1.06585	0.00787502	0.00712076	1	ENSG00000171634	BPTF	protein_coding
chr6	144371732	144373731	5.42722	5.87275	4.77927	0.00674251	0.00712643	1	ENSG00000152818	UTRN	protein_coding
chr5	157101076	157101675	3.33251	3.95686	2.20747	0.00701195	0.00712731	1	ENSG00000135077	HAVCR2	protein_coding
chr18	69865905	69866687	3.57003	4.14885	2.5883	0.00683232	0.0071477	1	ENSG00000150637	CD226	protein_coding
chr4	102524984	102525287	0.996087	0	1.91448	-0.00856705	0.00717133	1	ENSG00000109320	NFKB1	protein_coding
chr1	19797078	19797346	2.15069	2.93695	0.290311	0.00815445	0.00722893	1	ENSG00000162542	TMCO4	protein_coding
chr2	174752039	174752740	2.85885	1.15262	3.61889	-0.00804055	0.00723383	1	ENSG00000236449	AC010894.2	lncRNA
chr2	174752039	174752740	2.85885	1.15262	3.61889	-0.00804055	0.00723383	1	ENSG00000138435	CHRNA1	protein_coding
chr9	121271017	121271403	0.508563	1.40051	0	0.00852405	0.00726339	1	ENSG00000148180	GSN	protein_coding
chr18	69902529	69904600	4.71339	5.25038	3.84845	0.00662241	0.00728258	1	ENSG00000150637	CD226	protein_coding
chr2	239216475	239217288	4.24463	4.81119	3.29846	0.00670286	0.00732038	1	ENSG00000068024	HDAC4	protein_coding
chr7	42110264	42111253	4.67163	5.19931	3.83098	0.00658515	0.0073249	1	ENSG00000106571	GLI3	protein_coding
chr3	18428315	18429719	4.1844	4.69988	3.37477	0.00657159	0.00732626	1	ENSG00000131374	TBC1D5	protein_coding
chr3	18428315	18429719	4.1844	4.69988	3.37477	0.00657159	0.00732626	1	ENSG00000182568	SATB1	protein_coding
chr16	74578076	74579129	3.80093	4.30251	3.02558	0.00656134	0.00733534	1	ENSG00000090863	GLG1	protein_coding
chr4	98275746	98276337	2.71242	3.41202	1.30103	0.00737911	0.00738464	1	ENSG00000138698	RAP1GDS1	protein_coding
chr11	114120762	114124007	5.65062	6.23214	4.66089	0.00671484	0.00740673	1	ENSG00000109906	ZBTB16	protein_coding
chr12	49683592	49685160	5.69464	6.14237	5.042	0.00661237	0.00745	1	ENSG00000161791	FMNL3	protein_coding
chr10	102492609	102492832	1.62557	0	2.48972	-0.00833305	0.00747003	1	ENSG00000138107	ACTR1A	protein_coding
chr7	129905562	129909132	6.58948	7.12005	5.74133	0.00649503	0.00755335	1	ENSG00000186591	UBE2H	protein_coding
chr11	121475065	121477826	6.71055	7.17242	6.02709	0.00652601	0.00757988	1	ENSG00000137642	SORL1	protein_coding
chr7	28054351	28055043	3.41609	4.05789	2.23078	0.00690886	0.00764105	1	ENSG00000153814	JAZF1	protein_coding
chr11	114076727	114078658	6.22568	6.71578	5.47774	0.0064464	0.00764663	1	ENSG00000109906	ZBTB16	protein_coding
chr9	124667371	124667683	2.53297	3.18977	1.29311	0.00704078	0.00767017	1	ENSG00000148200	NR6A1	protein_coding
chr9	124667371	124667683	2.53297	3.18977	1.29311	0.00704078	0.00767017	1	ENSG00000224020	MIR181A2HG	lncRNA
chr16	10875685	10879292	6.66484	5.97379	7.13013	-0.00647868	0.00768442	1	ENSG00000262151	AC133065.1	lncRNA
chr16	10875685	10879292	6.66484	5.97379	7.13013	-0.00647868	0.00768442	1	ENSG00000179583	CIITA	protein_coding
chr2	96292207	96292402	1.70978	2.53624	0	0.00815014	0.00769065	1	ENSG00000144028	SNRNP200	protein_coding
chr2	217433903	217434531	3.83801	4.3946	2.91992	0.00644749	0.0078157	1	ENSG00000231672	DIRC3	lncRNA
chr2	157471005	157471505	3.07529	1.74001	3.75669	-0.00703287	0.0078892	1	ENSG00000115165	CYTIP	protein_coding
chr14	61718953	61720617	5.93647	6.33608	5.38189	0.00676445	0.00789056	1	ENSG00000100644	HIF1A	protein_coding
chr14	61718953	61720617	5.93647	6.33608	5.38189	0.00676445	0.00789056	1	ENSG00000258667	HIF1A-AS3	lncRNA
chr22	39026983	39028612	4.26391	4.74432	3.53858	0.00633511	0.00798538	1	ENSG00000284554	AL022318.4	protein_coding
chr22	39026983	39028612	4.26391	4.74432	3.53858	0.00633511	0.00798538	1	ENSG00000243811	APOBEC3D	protein_coding
chr4	104592853	104593650	3.1661	4.03518	0.63916	0.00795237	0.00802055	1	ENSG00000245384	CXXC4-AS1	lncRNA
chr13	21016600	21018169	5.06937	5.54912	4.34555	0.00631082	0.00807258	1	ENSG00000150457	LATS2	protein_coding
chr13	21016600	21018169	5.06937	5.54912	4.34555	0.00631082	0.00807258	1	ENSG00000233851	LATS2-AS1	lncRNA
chr14	99179544	99183186	5.99722	6.41937	5.39792	0.00653865	0.00807594	1	ENSG00000127152	BCL11B	protein_coding
chr11	114133505	114135348	5.57602	6.1502	4.60791	0.00638967	0.0080895	1	ENSG00000109906	ZBTB16	protein_coding
chr21	38245131	38245373	1.98154	2.76023	0.167647	0.00761994	0.00808977	1	ENSG00000157551	KCNJ15	protein_coding
chr17	29680622	29681211	2.80814	3.50118	1.42477	0.00702931	0.00812177	1	ENSG00000264031	ABHD15-AS1	lncRNA
chr17	29680622	29681211	2.80814	3.50118	1.42477	0.00702931	0.00812177	1	ENSG00000141298	SSH2	protein_coding
chr4	185932157	185933867	5.38527	6.21959	3.18091	0.00782672	0.00816419	1	ENSG00000154556	SORBS2	protein_coding
chr20	41040614	41041230	3.3318	3.95864	2.19836	0.00650979	0.00823825	1	ENSG00000198900	TOP1	protein_coding
chr1	89912988	89913398	1.82189	2.66779	0	0.00777945	0.00827744	1	ENSG00000271949	AC093423.3	protein_coding
chr1	89912988	89913398	1.82189	2.66779	0	0.00777945	0.00827744	1	ENSG00000171492	LRRC8D	protein_coding
chr5	14257811	14258356	3.51168	2.30854	4.15846	-0.00657894	0.00833442	1	ENSG00000038382	TRIO	protein_coding
chr6	12118813	12119773	4.45318	3.62972	4.97415	-0.00618946	0.00834674	1	ENSG00000095951	HIVEP1	protein_coding
chr10	27531065	27532347	4.77458	5.24975	4.06126	0.00622541	0.0083638	1	ENSG00000099246	RAB18	protein_coding
chr3	15510994	15511633	2.36905	3.13826	0.611073	0.00739854	0.00842372	1	ENSG00000206561	COLQ	protein_coding
chrX	2220815	2221308	3.11243	3.81546	1.68613	0.00691196	0.00842447	1	ENSG00000169084	DHRSX	protein_coding
chr16	69211809	69212209	2.74077	3.41562	1.43166	0.00676384	0.00845628	1	ENSG00000141076	UTP4	protein_coding
chr16	69211809	69212209	2.74077	3.41562	1.43166	0.00676384	0.00845628	1	ENSG00000168807	SNTB2	protein_coding
chr6	125746644	125748249	5.11982	5.69928	4.1362	0.00623873	0.00851283	1	ENSG00000237742	AL365259.1	lncRNA
chr6	125746644	125748249	5.11982	5.69928	4.1362	0.00623873	0.00851283	1	ENSG00000135547	HEY2	protein_coding
chr1	212608671	212609225	2.88427	1.56463	3.56177	-0.00670832	0.00851724	1	ENSG00000162772	ATF3	protein_coding
chr2	204966729	204969069	6.00489	6.51862	5.19965	0.00613165	0.00852208	1	ENSG00000116117	PARD3B	protein_coding
chr11	3781578	3781904	1.864	2.65107	0	0.00737232	0.00853931	1	ENSG00000110713	NUP98	protein_coding
chr6	35663652	35664196	3.72241	4.28663	2.7829	0.00619825	0.00854169	1	ENSG00000096060	FKBP5	protein_coding
chr22	28822923	28823448	2.38356	3.1426	0.682842	0.00729394	0.00854244	1	ENSG00000226471	Z93930.2	lncRNA
chr6	150632684	150633985	3.78623	1.28749	4.6526	-0.00760975	0.00854322	1	ENSG00000120278	PLEKHG1	protein_coding
chr17	29734469	29735491	3.75584	4.33059	2.78604	0.00622869	0.00856099	1	ENSG00000141298	SSH2	protein_coding
chr10	101616659	101616860	1.06141	0	1.96223	-0.00753065	0.00859304	1	ENSG00000107829	FBXW4	protein_coding
chr6	15627291	15627741	2.46264	3.36665	0	0.00747508	0.00860173	1	ENSG00000047579	DTNBP1	protein_coding
chr2	181130389	181132255	6.0283	5.3454	6.48993	-0.00619941	0.0086049	1	ENSG00000234663	LINC01934	lncRNA
chr6	137216809	137217467	3.73271	4.41914	2.37686	0.0067448	0.00861199	1	ENSG00000027697	IFNGR1	protein_coding
chr20	25015692	25016873	5.65376	6.17951	4.81809	0.00610087	0.00862137	1	ENSG00000154930	ACSS1	protein_coding
chr17	418337	418790	2.8251	3.56145	1.24319	0.0068859	0.0086771	1	ENSG00000187624	C17orf97	protein_coding
chr4	121213976	121214428	2.09748	0	3.09748	-0.00606927	0.00868999	1	ENSG00000050730	TNIP3	protein_coding
chr16	84758995	84759437	2.81667	3.45101	1.6575	0.00642397	0.00874083	1	ENSG00000103194	USP10	protein_coding
chr17	40339044	40339565	2.98273	3.64385	1.72668	0.00652583	0.00883485	1	ENSG00000131759	RARA	protein_coding
chr16	53444691	53447583	7.00248	7.43179	6.38855	0.00628658	0.00885576	1	ENSG00000103479	RBL2	protein_coding
chr2	240609128	240609904	3.47814	4.14295	2.20808	0.00648854	0.00885965	1	ENSG00000142330	CAPN10	protein_coding
chr2	240609128	240609904	3.47814	4.14295	2.20808	0.00648854	0.00885965	1	ENSG00000178623	GPR35	protein_coding
chr3	188417020	188418490	5.1928	5.71417	4.36834	0.00601633	0.00888732	1	ENSG00000145012	LPP	protein_coding
chr1	66356591	66358312	5.03843	4.03279	5.62527	-0.00612018	0.00892058	1	ENSG00000184588	PDE4B	protein_coding
chr5	171925928	171926964	4.00039	4.5543	3.08974	0.00603337	0.00892381	1	ENSG00000072803	FBXW11	protein_coding
chr2	171484619	171486849	6.26907	6.77716	5.47781	0.00600793	0.00892405	1	ENSG00000115827	DCAF17	protein_coding
chr6	129360418	129363141	5.82132	6.3525	4.97158	0.0060031	0.00893936	1	ENSG00000196569	LAMA2	protein_coding
chr11	114140450	114140809	2.38971	3.11938	0.840696	0.00689835	0.00894316	1	ENSG00000109906	ZBTB16	protein_coding
chr20	32361561	32362315	2.99731	1.47562	3.72128	-0.00670946	0.00894632	1	ENSG00000171456	ASXL1	protein_coding
chr11	121517650	121518761	4.27116	4.87911	3.19993	0.00618387	0.00895611	1	ENSG00000137642	SORL1	protein_coding
chr3	172176420	172177528	3.8268	4.44484	2.72279	0.00622669	0.00897561	1	ENSG00000075420	FNDC3B	protein_coding
chr15	59299474	59299839	2.38894	3.0829	1.00164	0.00659988	0.00898047	1	ENSG00000157483	MYO1E	protein_coding
chr1	23531161	23533939	5.35253	4.39531	5.92294	-0.00603815	0.00900915	1	ENSG00000007968	E2F2	protein_coding
chr6	7153727	7156596	6.87925	7.3156	6.25068	0.0061986	0.0090113	1	ENSG00000124782	RREB1	protein_coding
chr5	131426484	131426777	1.58697	2.40719	0	0.00727423	0.00902641	1	ENSG00000158987	RAPGEF6	protein_coding
chr5	131426484	131426777	1.58697	2.40719	0	0.00727423	0.00902641	1	ENSG00000273217	AC008695.1	protein_coding
chr11	114098812	114100505	5.58503	6.15183	4.63818	0.00601544	0.00906094	1	ENSG00000109906	ZBTB16	protein_coding
chr6	144401739	144402363	2.64179	3.29265	1.42384	0.00633737	0.00906594	1	ENSG00000152818	UTRN	protein_coding
chr8	118278834	118280446	5.583	6.0541	4.87891	0.00601875	0.00912154	1	ENSG00000177570	SAMD12	protein_coding
chr2	204966096	204966553	1.85365	2.65771	0	0.0071585	0.0091247	1	ENSG00000116117	PARD3B	protein_coding
chr7	6256686	6257375	2.56051	3.34881	0.687327	0.00706465	0.0091549	1	ENSG00000008256	CYTH3	protein_coding
chr16	81677614	81677947	2.40845	3.09875	1.03652	0.00644958	0.00919385	1	ENSG00000153815	CMIP	protein_coding
chr8	141131115	141131530	2.15457	0.447042	2.91485	-0.00675101	0.00925459	1	ENSG00000105339	DENND3	protein_coding
chr1	13789809	13790340	3.0957	3.70536	2.01896	0.00608499	0.00926288	1	ENSG00000116731	PRDM2	protein_coding
chr8	65711023	65711276	1.95315	2.74469	0.0592381	0.00698472	0.00932841	1	ENSG00000066855	MTFR1	protein_coding
chr13	114041407	114041998	2.90903	3.62555	1.42218	0.00655302	0.00935877	1	ENSG00000185989	RASA3	protein_coding
chr16	80547127	80547305	1.0949	0	1.99807	-0.00705828	0.00939884	1	ENSG00000259867	AC105411.1	lncRNA
chr16	80547127	80547305	1.0949	0	1.99807	-0.00705828	0.00939884	1	ENSG00000168589	DYNLRB2	protein_coding
chr15	59653735	59654627	3.5161	4.12096	2.45472	0.00603293	0.00941433	1	ENSG00000140307	GTF2A2	protein_coding
chr15	59653735	59654627	3.5161	4.12096	2.45472	0.00603293	0.00941433	1	ENSG00000227161	AC092755.1	lncRNA
chr22	38394540	38399293	6.60528	5.99266	7.03394	-0.00613515	0.00944955	1	ENSG00000283900	TPTEP2-CSNK1E	protein_coding
chr22	38394540	38399293	6.60528	5.99266	7.03394	-0.00613515	0.00944955	1	ENSG00000244627	TPTEP2	transcribed_unprocessed_pseudogene
chr2	54585271	54585999	3.49665	4.12947	2.34277	0.00610463	0.009452	1	ENSG00000115306	SPTBN1	protein_coding
chr3	172391213	172391863	2.96034	3.60567	1.76241	0.0062066	0.00946433	1	ENSG00000075420	FNDC3B	protein_coding
chr4	86944948	86945281	2.15735	2.89372	0.575344	0.00663557	0.00951662	1	ENSG00000172493	AFF1	protein_coding
chr2	121467737	121470006	5.87384	6.36425	5.12516	0.00585548	0.00954908	1	ENSG00000074054	CLASP1	protein_coding
chr8	60797807	60798636	4.4945	4.99987	3.70991	0.00582932	0.00956626	1	ENSG00000171316	CHD7	protein_coding
chr5	80188461	80190025	3.83169	4.77175	0.212744	0.00644856	0.00957332	1	ENSG00000164300	SERINC5	protein_coding
chr19	15270497	15271140	2.88566	3.55324	1.60495	0.00625025	0.00957595	1	ENSG00000141867	BRD4	protein_coding
chr14	21239779	21240266	3.2964	3.86353	2.3486	0.00586286	0.00957967	1	ENSG00000092199	HNRNPC	protein_coding
chr16	58605552	58606216	3.57364	4.1575	2.57695	0.0059055	0.00958196	1	ENSG00000125107	CNOT1	protein_coding
chr19	35712713	35713150	2.63311	0.758025	3.42171	-0.00687734	0.00958749	1	ENSG00000011590	ZBTB32	protein_coding
chr1	172545281	172545567	2.13119	2.89238	0.418599	0.00666808	0.00960087	1	ENSG00000094975	SUCO	protein_coding
chr2	38700188	38700846	3.09969	3.77946	1.77098	0.00628071	0.00962234	1	ENSG00000143891	GALM	protein_coding
chr2	24707743	24709252	4.7307	5.23917	3.93848	0.00579584	0.00967583	1	ENSG00000084676	NCOA1	protein_coding
chr6	16729218	16729914	3.4165	2.18369	4.0714	-0.00611516	0.00968537	1	ENSG00000124788	ATXN1	protein_coding
chr17	5234364	5235773	5.62776	6.12396	4.86534	0.00580439	0.00970671	1	ENSG00000261879	AC087500.1	lncRNA
chr17	5234364	5235773	5.62776	6.12396	4.86534	0.00580439	0.00970671	1	ENSG00000161929	SCIMP	protein_coding
chr17	67156420	67157384	3.58151	4.14804	2.63543	0.0058215	0.00973229	1	ENSG00000198265	HELZ	protein_coding
chr6	152121185	152121597	1.9172	2.77486	0	0.00695223	0.0097456	1	ENSG00000091831	ESR1	protein_coding
chr12	121419715	121420081	2.24349	2.96513	0.732806	0.00639568	0.00974749	1	ENSG00000170633	RNF34	protein_coding
chr7	157894102	157895001	3.45193	4.10061	2.24192	0.00607942	0.00977979	1	ENSG00000155093	PTPRN2	protein_coding
chr14	70656486	70657624	2.96635	3.71148	1.33988	0.00656684	0.00978808	1	ENSG00000133985	TTC9	protein_coding
chr10	74007187	74007500	2.32136	3.02181	0.906257	0.00631548	0.00982788	1	ENSG00000035403	VCL	protein_coding
chr10	74007187	74007500	2.32136	3.02181	0.906257	0.00631548	0.00982788	1	ENSG00000225761	AL596247.1	lncRNA
chrX	102684942	102685488	3.10826	3.72004	2.02468	0.00589884	0.00987189	1	ENSG00000271147	ARMCX5-GPRASP2	lncRNA
chr13	102649007	102651668	5.79071	6.25626	5.0991	0.00584846	0.00988026	1	ENSG00000134900	TPP2	protein_coding
chr10	98394612	98396776	4.80869	3.69617	5.42929	-0.00587819	0.00988412	1	ENSG00000119943	PYROXD2	protein_coding
chr10	98394612	98396776	4.80869	3.69617	5.42929	-0.00587819	0.00988412	1	ENSG00000284415	MIR1287	miRNA
chr3	190515294	190515604	1.68993	2.4652	0	0.00668272	0.00992166	1	ENSG00000196083	IL1RAP	protein_coding
chr6	125923735	125925187	4.72304	5.29626	3.75774	0.00575165	0.0099538	1	ENSG00000111912	NCOA7	protein_coding
chr14	52736009	52736610	3.30623	3.94687	2.12501	0.00599475	0.00995783	1	ENSG00000198252	STYX	protein_coding
chr14	21917946	21919262	4.87569	5.40427	4.03272	0.00570714	0.00997295	1	ENSG00000211791	TRAV13-2	TR_V_gene
chr4	174520521	174521052	2.98661	3.62587	1.81025	0.00594617	0.00999115	1	ENSG00000164120	HPGD	protein_coding
chr16	81544240	81545400	4.1541	4.64832	3.39641	0.00571991	0.0100449	1	ENSG00000153815	CMIP	protein_coding
chr3	27486372	27486816	2.00346	0.0384134	2.80576	-0.00672646	0.0100876	1	ENSG00000230807	AC099535.1	processed_pseudogene
chr1	56974152	56975930	5.47817	6.06056	4.48584	0.0057217	0.0101274	1	ENSG00000236341	AL161740.1	lncRNA
chr20	13247567	13248368	4.54511	5.08512	3.67212	0.0056658	0.0101402	1	ENSG00000101230	ISM1	protein_coding
chr6	109025118	109026854	5.28512	5.73598	4.62571	0.0058333	0.0101538	1	ENSG00000080546	SESN1	protein_coding
chr16	50159320	50162478	6.47013	6.9653	5.71016	0.00569451	0.010164	1	ENSG00000121274	TENT4B	protein_coding
chr16	53209393	53210305	4.30265	4.80692	3.52075	0.00568561	0.0101795	1	ENSG00000177200	CHD9	protein_coding
chr17	63775610	63776046	2.76748	3.43934	1.47015	0.00600642	0.0101804	1	ENSG00000108588	CCDC47	protein_coding
chr17	63775610	63776046	2.76748	3.43934	1.47015	0.00600642	0.0101804	1	ENSG00000198231	DDX42	protein_coding
chr3	48558341	48558555	1.86073	0	2.69136	-0.00666825	0.010243	1	ENSG00000114268	PFKFB4	protein_coding
chr5	56950560	56951133	2.56876	0.939957	3.31434	-0.00624867	0.0103029	1	ENSG00000155545	MIER3	protein_coding
chr1	115088896	115090835	5.5157	4.72845	6.02215	-0.00564523	0.0103167	1	ENSG00000134198	TSPAN2	protein_coding
chr1	91764499	91766879	5.48754	5.93963	4.8255	0.00580112	0.0103553	1	ENSG00000069702	TGFBR3	protein_coding
chr17	64125197	64127494	4.28489	5.07262	2.41525	0.00651486	0.010374	1	ENSG00000178607	ERN1	protein_coding
chr9	36665961	36666313	1.81878	0	2.64761	-0.00665437	0.0103983	1	ENSG00000165304	MELK	protein_coding
chr19	47637218	47638636	4.70349	5.31411	3.62364	0.00570938	0.0104025	1	ENSG00000268746	AC010519.1	lncRNA
chr19	47637218	47638636	4.70349	5.31411	3.62364	0.00570938	0.0104025	1	ENSG00000063169	BICRA	protein_coding
chr19	14411050	14411600	2.38719	0.854778	3.11341	-0.00619647	0.0104061	1	ENSG00000123136	DDX39A	protein_coding
chr6	16136113	16139070	5.6858	6.18753	4.91007	0.0056262	0.0104091	1	ENSG00000007944	MYLIP	protein_coding
chr11	118227434	118228651	4.65636	5.1734	3.84282	0.00559929	0.0104241	1	ENSG00000160588	MPZL3	protein_coding
chr8	80054853	80055600	4.08577	4.57807	3.33265	0.00563441	0.0104317	1	ENSG00000276418	AC036214.3	protein_coding
chr8	80054853	80055600	4.08577	4.57807	3.33265	0.00563441	0.0104317	1	ENSG00000076554	TPD52	protein_coding
chr16	17104770	17105735	3.53985	4.11909	2.55688	0.00563342	0.010432	1	ENSG00000103489	XYLT1	protein_coding
chr1	235279419	235279898	2.42941	3.0889	1.17948	0.00591702	0.0104618	1	ENSG00000054267	ARID4B	protein_coding
chr2	201219348	201221779	5.33928	5.80248	4.6529	0.00571917	0.0104817	1	ENSG00000003400	CASP10	protein_coding
chr15	94329222	94330720	4.32838	4.78968	3.64617	0.00572597	0.0104918	1	ENSG00000140563	MCTP2	protein_coding
chr18	56647822	56648814	4.98881	3.29317	5.74692	-0.00633498	0.0105029	1	ENSG00000091164	TXNL1	protein_coding
chr1	64913353	64913592	1.79267	2.52277	0.241588	0.00625725	0.0105416	1	ENSG00000162434	JAK1	protein_coding
chr3	71486938	71487603	3.09793	3.69372	2.06495	0.0056407	0.0105449	1	ENSG00000114861	FOXP1	protein_coding
chr3	71486938	71487603	3.09793	3.69372	2.06495	0.0056407	0.0105449	1	ENSG00000285708	AC097634.4	protein_coding
chr1	93817983	93818626	4.06735	4.67262	3.00463	0.00565514	0.010553	1	ENSG00000137936	BCAR3	protein_coding
chr7	139706315	139706565	1.8861	2.65884	0.107558	0.00636555	0.0105745	1	ENSG00000064393	HIPK2	protein_coding
chr3	4581958	4582463	2.42042	3.13236	0.954443	0.00614128	0.0105848	1	ENSG00000150995	ITPR1	protein_coding
chr22	41697007	41697170	0.730822	1.64443	0	0.00648181	0.0105974	1	ENSG00000184208	C22orf46	transcribed_unitary_pseudogene
chr11	16745294	16745790	2.48619	3.16388	1.16579	0.00596028	0.0106025	1	ENSG00000110696	C11orf58	protein_coding
chr6	129363341	129365497	5.77985	6.29913	4.96067	0.00555277	0.0106154	1	ENSG00000196569	LAMA2	protein_coding
chr7	139719291	139721990	5.51256	5.98572	4.80382	0.00565362	0.0106409	1	ENSG00000064393	HIPK2	protein_coding
chr6	53288328	53288665	1.85042	2.5909	0.24778	0.00625277	0.0106692	1	ENSG00000012660	ELOVL5	protein_coding
chr20	48791166	48791480	2.04653	2.75308	0.604749	0.00598635	0.0107358	1	ENSG00000124126	PREX1	protein_coding
chr19	17499815	17500209	2.37795	3.16674	0.501587	0.00639313	0.0107561	1	ENSG00000130304	SLC27A1	protein_coding
chr19	17499815	17500209	2.37795	3.16674	0.501587	0.00639313	0.0107561	1	ENSG00000269439	AC010618.3	lncRNA
chr10	32298170	32298670	2.17351	2.88612	0.704547	0.00599267	0.0107678	1	ENSG00000120616	EPC1	protein_coding
chr11	114088376	114094125	6.88909	7.38802	6.12011	0.00554153	0.0107942	1	ENSG00000109906	ZBTB16	protein_coding
chr5	11233642	11235393	6.82099	7.30253	6.09307	0.0055829	0.0107981	1	ENSG00000169862	CTNND2	protein_coding
chr1	179919155	179920077	3.28939	3.95059	2.03306	0.00576032	0.0107987	1	ENSG00000143337	TOR1AIP1	protein_coding
chr8	47353105	47354155	4.55658	5.06572	3.76274	0.00552114	0.0108064	1	ENSG00000164808	SPIDR	protein_coding
chr11	121533042	121535959	6.5642	6.97155	5.99447	0.00598006	0.0108276	1	ENSG00000137642	SORL1	protein_coding
chr17	67459536	67460219	2.73463	3.46875	1.16381	0.00610116	0.010891	1	ENSG00000154217	PITPNC1	protein_coding
chr11	68518902	68519735	3.47713	4.04719	2.52092	0.00548646	0.0109336	1	ENSG00000110075	PPP6R3	protein_coding
chr17	2249427	2249646	1.58029	2.36719	0	0.00633429	0.0109421	1	ENSG00000070366	SMG6	protein_coding
chr12	68437078	68437714	2.90215	3.5468	1.70666	0.00565988	0.0109471	1	ENSG00000251301	LINC02384	lncRNA
chr2	97760616	97762470	6.81684	7.27611	6.13914	0.00563731	0.0109679	1	ENSG00000075568	TMEM131	protein_coding
chr6	136646280	136648925	7.21731	7.58666	6.71961	0.00633369	0.0109901	1	ENSG00000197442	MAP3K5	protein_coding
chr6	136646280	136648925	7.21731	7.58666	6.71961	0.00633369	0.0109901	1	ENSG00000234263	MAP3K5-AS1	lncRNA
chrX	53640656	53640976	1.98066	2.7439	0.256627	0.00621914	0.0110174	1	ENSG00000086758	HUWE1	protein_coding
chr3	20082307	20082899	3.37978	3.92237	2.49991	0.00545149	0.0110275	1	ENSG00000114166	KAT2B	protein_coding
chr5	66145571	66145996	2.4968	3.16488	1.21419	0.00575804	0.0110947	1	ENSG00000153914	SREK1	protein_coding
chr19	43749538	43749927	1.60585	2.42278	0	0.00632247	0.0111293	1	ENSG00000105771	SMG9	protein_coding
chr17	78123877	78125886	5.31933	4.7297	5.7367	-0.00584295	0.0111615	1	ENSG00000141524	TMC6	protein_coding
chr5	156119678	156120016	0.928939	0	1.92894	-0.00601317	0.011165	1	ENSG00000170624	SGCD	protein_coding
chr20	32500865	32501565	3.7439	4.27549	2.89313	0.00541459	0.0112043	1	ENSG00000197183	NOL4L	protein_coding
chr1	84993937	84998080	7.05787	5.88974	7.69479	-0.00557303	0.0112064	1	ENSG00000153898	MCOLN2	protein_coding
chr18	9149914	9150384	2.4828	3.21395	0.926599	0.00594037	0.0112098	1	ENSG00000265257	AP005263.1	lncRNA
chr18	9149914	9150384	2.4828	3.21395	0.926599	0.00594037	0.0112098	1	ENSG00000101745	ANKRD12	protein_coding
chr3	16977936	16979087	4.01803	4.54861	3.16984	0.00540719	0.0112155	1	ENSG00000154822	PLCL2	protein_coding
chr5	123565412	123565902	2.70711	3.41867	1.24289	0.00587338	0.0112348	1	ENSG00000151292	CSNK1G3	protein_coding
chr6	7146000	7146945	4.84304	5.32253	4.11982	0.00550748	0.011253	1	ENSG00000124782	RREB1	protein_coding
chr6	87182093	87182289	1.81878	2.57976	0.107317	0.0060746	0.0112541	1	ENSG00000188994	ZNF292	protein_coding
chr4	123599203	123600677	5.30071	5.83703	4.43751	0.00539245	0.0112784	1	ENSG00000249464	LINC01091	lncRNA
chr5	35672556	35674934	6.2663	6.73444	5.56889	0.00552634	0.0112791	1	ENSG00000152582	SPEF2	protein_coding
chr6	131213325	131214370	4.94239	5.41239	4.24078	0.00551088	0.0113174	1	ENSG00000118507	AKAP7	protein_coding
chr12	19517534	19517745	2.22245	2.90466	0.883879	0.0057243	0.0113225	1	ENSG00000139154	AEBP2	protein_coding
chr3	15503746	15504072	2.21771	2.95371	0.637604	0.00598307	0.0113278	1	ENSG00000206561	COLQ	protein_coding
chr3	15503746	15504072	2.21771	2.95371	0.637604	0.00598307	0.0113278	1	ENSG00000288077	AC027129.1	lncRNA
chr19	48229182	48229638	2.55798	3.20608	1.35007	0.00557167	0.0113305	1	ENSG00000105483	CARD8	protein_coding
chr2	54588528	54590922	5.47641	6.00207	4.64094	0.00537752	0.0113693	1	ENSG00000115306	SPTBN1	protein_coding
chr3	10145723	10146172	3.16339	3.76648	2.1076	0.00544219	0.0113694	1	ENSG00000134086	VHL	protein_coding
chr3	37315645	37316112	3.16499	3.78578	2.05186	0.00549267	0.0114057	1	ENSG00000144674	GOLGA4	protein_coding
chr11	114147242	114148366	5.17498	5.69691	4.34906	0.00535963	0.011484	1	ENSG00000109906	ZBTB16	protein_coding
chr22	38228518	38232823	7.0701	7.50669	6.44104	0.00565285	0.0114972	1	ENSG00000198792	TMEM184B	protein_coding
chr22	38228518	38232823	7.0701	7.50669	6.44104	0.00565285	0.0114972	1	ENSG00000235246	AL020993.1	lncRNA
chr22	38228518	38232823	7.0701	7.50669	6.44104	0.00565285	0.0114972	1	ENSG00000241693	RN7SL704P	misc_RNA
chr8	28367019	28368151	4.43217	4.89915	3.73735	0.00548388	0.0115026	1	ENSG00000186918	ZNF395	protein_coding
chr8	28367019	28368151	4.43217	4.89915	3.73735	0.00548388	0.0115026	1	ENSG00000214050	FBXO16	protein_coding
chr2	68814168	68814570	2.83363	3.42148	1.82491	0.00537623	0.0115384	1	ENSG00000163219	ARHGAP25	protein_coding
chr10	78974729	78974928	2.1717	2.89254	0.664779	0.00573334	0.0115574	1	ENSG00000224596	ZMIZ1-AS1	lncRNA
chr8	47523093	47524399	5.73653	6.20953	5.02815	0.00545365	0.0115702	1	ENSG00000164808	SPIDR	protein_coding
chr7	159067867	159068882	3.67211	4.31437	2.48518	0.00550545	0.0115777	1	ENSG00000106018	VIPR2	protein_coding
chr18	69862775	69863240	2.89419	3.56976	1.58224	0.00555974	0.0116111	1	ENSG00000150637	CD226	protein_coding
chr4	155758277	155759474	3.42405	4.23809	1.37632	0.00612015	0.0116167	1	ENSG00000061918	GUCY1B1	protein_coding
chr2	230734173	230734963	2.74055	3.47586	1.16381	0.00585774	0.0116251	1	ENSG00000135932	CAB39	protein_coding
chr7	104980068	104980777	3.02389	3.70683	1.68235	0.00564306	0.0116272	1	ENSG00000237513	AC007384.1	lncRNA
chr7	104980068	104980777	3.02389	3.70683	1.68235	0.00564306	0.0116272	1	ENSG00000228393	LINC01004	lncRNA
chr7	132490487	132491470	4.0926	4.63364	3.21689	0.00531287	0.0116417	1	ENSG00000221866	PLXNA4	protein_coding
chr17	64635643	64636122	3.05569	3.70273	1.85161	0.00548691	0.0116674	1	ENSG00000108854	SMURF2	protein_coding
chr6	41972298	41972799	3.49167	4.03907	2.59882	0.0053075	0.0116681	1	ENSG00000112576	CCND3	protein_coding
chr6	145904495	145905373	3.41384	4.12229	1.96354	0.00571515	0.0117317	1	ENSG00000146414	SHPRH	protein_coding
chr3	177681574	177682471	4.45861	3.5606	5.00791	-0.00528979	0.0117489	1	ENSG00000228221	LINC00578	lncRNA
chr21	34990989	34991421	1.77217	0	2.60324	-0.00607398	0.0117499	1	ENSG00000159216	RUNX1	protein_coding
chr19	4707255	4707605	2.6297	3.34662	1.14095	0.00575933	0.0117692	1	ENSG00000142002	DPP9	protein_coding
chr9	19284082	19284374	2.57165	3.20827	1.40456	0.00544977	0.0117946	1	ENSG00000137145	DENND4C	protein_coding
chr7	50609956	50610166	1.0492	1.91414	0	0.00609866	0.0117965	1	ENSG00000106070	GRB10	protein_coding
chr5	35669745	35672378	6.4733	6.93619	5.7876	0.00544718	0.0117972	1	ENSG00000152582	SPEF2	protein_coding
chr6	2874403	2878881	6.77272	6.1747	7.19423	-0.00569623	0.0118208	1	ENSG00000230438	SERPINB9P1	lncRNA
chr16	81702636	81703237	2.94322	3.54772	1.88295	0.00535665	0.0118213	1	ENSG00000153815	CMIP	protein_coding
chr8	80151631	80152372	3.50243	4.05027	2.60837	0.00527344	0.0118282	1	ENSG00000076554	TPD52	protein_coding
chr2	54016072	54016242	1.53449	2.38125	0	0.00609746	0.0118414	1	ENSG00000170634	ACYP2	protein_coding
chr18	58886926	58887917	3.81311	4.46264	2.60003	0.005465	0.0118415	1	ENSG00000074657	ZNF532	protein_coding
chr7	128937617	128941655	6.95776	6.40053	7.35872	-0.00584313	0.0118831	1	ENSG00000128604	IRF5	protein_coding
chr7	129865991	129866663	3.4172	4.00425	2.4109	0.00528313	0.011898	1	ENSG00000186591	UBE2H	protein_coding
chr6	37932370	37933101	3.15261	3.82135	1.86745	0.00549538	0.0119047	1	ENSG00000156639	ZFAND3	protein_coding
chr21	44016915	44018023	5.00358	5.47506	4.29866	0.00541243	0.0119407	1	ENSG00000160218	TRAPPC10	protein_coding
chr14	102194714	102195603	4.38181	4.82355	3.7419	0.00555866	0.011954	1	ENSG00000140153	WDR20	protein_coding
chr14	56194153	56194643	2.64168	3.38911	1.0032	0.0057688	0.0119604	1	ENSG00000139946	PELI2	protein_coding
chr11	114180531	114180853	1.60389	2.3475	0	0.00574751	0.0119703	1	ENSG00000109906	ZBTB16	protein_coding
chr5	151086979	151087471	2.70724	1.46279	3.36528	-0.0055397	0.0119719	1	ENSG00000145901	TNIP1	protein_coding
chr1	8382857	8383473	1.83687	2.75148	0	0.00568685	0.0120229	1	ENSG00000142599	RERE	protein_coding
chr14	22381164	22387183	6.85084	4.34963	7.71745	-0.0060207	0.0120301	1	ENSG00000251002	AC244502.1	lncRNA
chr7	66296364	66296641	1.60763	2.46001	0	0.00603075	0.0120323	1	ENSG00000169902	TPST1	protein_coding
chr15	58693935	58695356	4.51666	5.14031	3.39393	0.00532643	0.0120556	1	ENSG00000137845	ADAM10	protein_coding
chr2	12126842	12128359	4.6803	5.2915	3.59861	0.0052917	0.0120848	1	ENSG00000224184	MIR3681HG	lncRNA
chr1	64908988	64910734	3.96314	4.50097	3.09596	0.00521574	0.012115	1	ENSG00000162434	JAK1	protein_coding
chr1	66330569	66338260	8.59633	7.98308	9.02531	-0.00558305	0.0121191	1	ENSG00000184588	PDE4B	protein_coding
chr2	148667192	148667373	1.50417	2.32696	0	0.00596644	0.0121268	1	ENSG00000135999	EPC2	protein_coding
chr3	71036150	71036645	2.48841	3.18302	1.09836	0.00555826	0.012172	1	ENSG00000114861	FOXP1	protein_coding
chr3	71036150	71036645	2.48841	3.18302	1.09836	0.00555826	0.012172	1	ENSG00000285708	AC097634.4	protein_coding
chr13	113171987	113172498	1.89032	2.69627	0	0.00588732	0.012199	1	ENSG00000126231	PROZ	protein_coding
chr3	36863412	36864982	5.48982	5.94248	4.82651	0.00542058	0.0121993	1	ENSG00000168016	TRANK1	protein_coding
chr20	35120797	35121075	1.74385	0	2.57136	-0.00591459	0.0122039	1	ENSG00000088298	EDEM2	protein_coding
chr8	104665141	104666461	5.20879	5.68556	4.49183	0.0053311	0.0122119	1	ENSG00000169946	ZFPM2	protein_coding
chr18	11806032	11807257	4.86468	5.46775	3.80895	0.00524124	0.0122231	1	ENSG00000141404	GNAL	protein_coding
chr7	134671644	134672563	4.57343	5.07146	3.80663	0.00525459	0.0122278	1	ENSG00000172331	BPGM	protein_coding
chr6	41945556	41946182	3.45226	4.07122	2.34517	0.00529007	0.0122484	1	ENSG00000112576	CCND3	protein_coding
chr16	8948854	8950069	4.95636	5.4055	4.30068	0.00541982	0.0122822	1	ENSG00000187555	USP7	protein_coding
chr17	67584287	67584765	2.41601	3.09256	1.10014	0.00541535	0.0123154	1	ENSG00000154217	PITPNC1	protein_coding
chr11	30324415	30325369	3.98197	4.49579	3.1765	0.00520391	0.0123221	1	ENSG00000152219	ARL14EP	protein_coding
chr8	42315438	42315620	1.40972	0	2.26947	-0.00592004	0.0123427	1	ENSG00000104365	IKBKB	protein_coding
chr4	36336401	36337147	3.02178	3.73934	1.53014	0.00557852	0.0123476	1	ENSG00000197057	DTHD1	protein_coding
chr4	36336401	36337147	3.02178	3.73934	1.53014	0.00557852	0.0123476	1	ENSG00000251438	AC104078.2	lncRNA
chr7	132453001	132453448	2.21724	2.99252	0.423761	0.00579975	0.0123533	1	ENSG00000221866	PLXNA4	protein_coding
chr19	44607022	44607583	3.22199	3.8811	1.97352	0.0053732	0.0123627	1	ENSG00000230666	CEACAM22P	transcribed_unprocessed_pseudogene
chr7	36976023	36976284	2.60043	3.21869	1.49567	0.00523847	0.0124061	1	ENSG00000155849	ELMO1	protein_coding
chr12	9594322	9596575	5.66007	6.12232	4.9758	0.00534935	0.0124205	1	ENSG00000284634	AC092821.3	lncRNA
chr12	9594322	9596575	5.66007	6.12232	4.9758	0.00534935	0.0124205	1	ENSG00000111796	KLRB1	protein_coding
chr18	75207061	75208524	4.70261	3.6977	5.2892	-0.00517319	0.0124207	1	ENSG00000180011	ZADH2	protein_coding
chr7	149580698	149583539	6.18332	6.60527	5.58444	0.00557643	0.0124771	1	ENSG00000133624	ZNF767P	transcribed_unprocessed_pseudogene
chr3	136341432	136341618	1.44288	0	2.28614	-0.00585532	0.012482	1	ENSG00000118007	STAG1	protein_coding
chr8	9149726	9151827	4.64533	3.74239	5.19643	-0.00514066	0.0124893	1	ENSG00000173281	PPP1R3B	protein_coding
chr8	9149726	9151827	4.64533	3.74239	5.19643	-0.00514066	0.0124893	1	ENSG00000248538	AC022784.1	lncRNA
chr9	77909191	77909634	3.26215	2.27729	3.84203	-0.00514975	0.0125119	1	ENSG00000156052	GNAQ	protein_coding
chr2	23891833	23892386	3.71496	4.24419	2.87028	0.00515349	0.0125135	1	ENSG00000119778	ATAD2B	protein_coding
chr21	15857756	15858503	4.06728	4.56002	3.31311	0.00521026	0.0125155	1	ENSG00000155313	USP25	protein_coding
chr3	129095597	129096011	2.07649	2.7742	0.673199	0.00548891	0.0125698	1	ENSG00000172780	RAB43	protein_coding
chr3	129095597	129096011	2.07649	2.7742	0.673199	0.00548891	0.0125698	1	ENSG00000261796	ISY1-RAB43	protein_coding
chr9	78247108	78248253	4.49014	4.96117	3.78621	0.00524978	0.0126322	1	ENSG00000148019	CEP78	protein_coding
chr17	38910148	38910571	3.1484	3.69822	2.24898	0.00510799	0.0126579	1	ENSG00000002834	LASP1	protein_coding
chr1	206202887	206204140	3.77232	2.67785	4.38744	-0.00515796	0.012681	1	ENSG00000196550	FAM72A	protein_coding
chr1	206202887	206204140	3.77232	2.67785	4.38744	-0.00515796	0.012681	1	ENSG00000266028	SRGAP2	protein_coding
chr12	46664638	46665400	5.32099	5.82874	4.53055	0.0051504	0.0126832	1	ENSG00000257261	AC008014.1	lncRNA
chr3	136786938	136787190	2.58694	3.25612	1.30004	0.00529156	0.0127166	1	ENSG00000286915	AC096992.3	lncRNA
chr2	197016902	197017261	2.52158	3.15998	1.34826	0.00522267	0.0127415	1	ENSG00000065413	ANKRD44	protein_coding
chr11	35006389	35006620	1.62761	0	2.46605	-0.00579553	0.0127514	1	ENSG00000110435	PDHX	protein_coding
chr6	13370798	13372229	4.38842	4.89508	3.60068	0.00514008	0.0127524	1	ENSG00000145990	GFOD1	protein_coding
chr13	111175867	111178348	6.72213	7.11166	6.18686	0.00579301	0.0127803	1	ENSG00000102606	ARHGEF7	protein_coding
chr3	142026854	142027184	1.99886	2.69087	0.61981	0.00535737	0.0128283	1	ENSG00000114126	TFDP2	protein_coding
chr8	115451427	115452975	5.24905	4.55303	5.71657	-0.005262	0.0128357	1	ENSG00000104447	TRPS1	protein_coding
chr6	12051779	12052824	4.89875	4.27634	5.33215	-0.005401	0.0128488	1	ENSG00000095951	HIVEP1	protein_coding
chr7	139058603	139059009	2.54223	3.17094	1.40244	0.00517637	0.0128796	1	ENSG00000105939	ZC3HAV1	protein_coding
chrX	123877535	123877864	2.28206	2.95036	0.998536	0.00522219	0.0129324	1	ENSG00000101966	XIAP	protein_coding
chr2	102442388	102443549	4.59167	5.12986	3.72351	0.00505688	0.0129658	1	ENSG00000115607	IL18RAP	protein_coding
chr16	27451958	27452400	2.44499	3.13029	1.09378	0.00531837	0.012975	1	ENSG00000103522	IL21R	protein_coding
chr16	27451958	27452400	2.44499	3.13029	1.09378	0.00531837	0.012975	1	ENSG00000259954	IL21R-AS1	lncRNA
chr15	77184992	77186294	5.09637	5.55256	4.42539	0.00527515	0.013068	1	ENSG00000173517	PEAK1	protein_coding
chr2	9692139	9693561	5.62327	4.74645	6.16472	-0.00502946	0.0131122	1	ENSG00000240687	AC082651.1	lncRNA
chr2	9692139	9693561	5.62327	4.74645	6.16472	-0.00502946	0.0131122	1	ENSG00000244260	AC082651.4	lncRNA
chr17	51676379	51677757	4.95852	5.5138	4.04406	0.00501994	0.0131351	1	ENSG00000154975	CA10	protein_coding
chr6	144685394	144685635	2.13369	2.84538	0.668844	0.00533784	0.0131875	1	ENSG00000152818	UTRN	protein_coding
chr5	174446345	174447094	2.88076	3.7914	0	0.00546587	0.0131962	1	ENSG00000249306	LINC01411	lncRNA
chr22	43170946	43171209	2.23186	0.693437	2.95933	-0.00537541	0.0132496	1	ENSG00000100304	TTLL12	protein_coding
chr11	114136270	114137898	5.89839	6.33202	5.27549	0.00535662	0.0133002	1	ENSG00000109906	ZBTB16	protein_coding
chr10	122430300	122430585	2.17114	2.85724	0.816665	0.00523276	0.013311	1	ENSG00000107679	PLEKHA1	protein_coding
chr15	65123779	65124117	1.41955	2.25335	0	0.00562688	0.0133575	1	ENSG00000090470	PDCD7	protein_coding
chr10	14520026	14520456	2.6483	3.31028	1.38902	0.00511926	0.0134009	1	ENSG00000065809	FAM107B	protein_coding
chr17	412195	414670	5.44747	5.96654	4.62882	0.00500282	0.0134014	1	ENSG00000241525	AC141424.1	lncRNA
chr17	412195	414670	5.44747	5.96654	4.62882	0.00500282	0.0134014	1	ENSG00000187624	C17orf97	protein_coding
chr10	74967501	74969126	5.98941	6.38382	5.44485	0.00563814	0.0134361	1	ENSG00000156650	KAT6B	protein_coding
chr18	79274847	79276383	5.32832	4.43396	5.87628	-0.00496726	0.0134561	1	ENSG00000166377	ATP9B	protein_coding
chr19	35803530	35804776	4.77516	5.23852	4.0884	0.00515641	0.0135071	1	ENSG00000250799	PRODH2	protein_coding
chr1	41904845	41905302	2.70208	3.39184	1.33246	0.00515761	0.0135746	1	ENSG00000127124	HIVEP3	protein_coding
chr12	109472647	109473716	3.87661	4.40822	3.02575	0.0049437	0.013609	1	ENSG00000110906	KCTD10	protein_coding
chr22	35627365	35627947	2.47535	1.02348	3.18415	-0.00526904	0.0136424	1	ENSG00000198125	MB	protein_coding
chr22	35627365	35627947	2.47535	1.02348	3.18415	-0.00526904	0.0136424	1	ENSG00000268818	AL049747.1	lncRNA
chr12	121224638	121225304	4.06305	4.61027	3.17067	0.00493106	0.0136584	1	ENSG00000135124	P2RX4	protein_coding
chr14	102501363	102501694	2.04636	2.83075	0.197621	0.00545642	0.013681	1	ENSG00000196663	TECPR2	protein_coding
chr14	102501363	102501694	2.04636	2.83075	0.197621	0.00545642	0.013681	1	ENSG00000212330	RNU6-244P	snRNA
chr9	99148891	99149081	2.28666	2.93158	1.09021	0.00505894	0.0136922	1	ENSG00000106799	TGFBR1	protein_coding
chr16	1719763	1720211	3.44704	4.03611	2.43465	0.0049333	0.0136959	1	ENSG00000138834	MAPK8IP3	protein_coding
chr13	73702281	73703975	5.49368	5.95393	4.8138	0.00511843	0.0137428	1	ENSG00000118922	KLF12	protein_coding
chr10	7192057	7194217	6.0278	4.61548	6.72761	-0.0051367	0.0138543	1	ENSG00000198879	SFMBT2	protein_coding
chr6	158068741	158069049	2.24243	2.9788	0.6604	0.00527989	0.0138784	1	ENSG00000078269	SYNJ2	protein_coding
chr18	63151797	63152375	2.82295	1.23535	3.56044	-0.00521684	0.0139539	1	ENSG00000171791	BCL2	protein_coding
chr1	57307104	57307800	2.76141	3.40898	1.55539	0.00496591	0.0139811	1	ENSG00000173406	DAB1	protein_coding
chr11	65645434	65645904	2.41318	3.09098	1.09232	0.00501534	0.0140005	1	ENSG00000213445	SIPA1	protein_coding
chr9	7011479	7012186	3.80826	4.32499	2.99551	0.00490665	0.014015	1	ENSG00000107077	KDM4C	protein_coding
chr2	30293149	30294623	5.76901	6.21618	5.11756	0.005164	0.0140185	1	ENSG00000213626	LBH	protein_coding
chr10	49165628	49166186	1.97137	2.75398	0.133656	0.00536539	0.0140272	1	ENSG00000204161	TMEM273	protein_coding
chr17	2945187	2945861	3.45902	4.08875	2.31571	0.00493208	0.014036	1	ENSG00000132359	RAP1GAP2	protein_coding
chr7	139692845	139693782	3.6453	4.28058	2.48289	0.00493489	0.0140838	1	ENSG00000064393	HIPK2	protein_coding
chr3	188396591	188397870	3.89567	2.69656	4.54133	-0.00494001	0.0140897	1	ENSG00000145012	LPP	protein_coding
chr10	132695476	132697388	5.75967	6.27878	4.94093	0.00489513	0.0141105	1	ENSG00000068383	INPP5A	protein_coding
chr14	22387328	22388819	4.99655	3.97014	5.5902	-0.00485922	0.014141	1	ENSG00000251002	AC244502.1	lncRNA
chr11	61826534	61836771	8.78056	9.16892	8.2475	0.00559981	0.014184	1	ENSG00000134824	FADS2	protein_coding
chr11	61826534	61836771	8.78056	9.16892	8.2475	0.00559981	0.014184	1	ENSG00000149485	FADS1	protein_coding
chr15	49439466	49439661	1.49468	2.34955	0	0.00539453	0.0142182	1	ENSG00000166262	FAM227B	protein_coding
chr15	49439466	49439661	1.49468	2.34955	0	0.00539453	0.0142182	1	ENSG00000140285	FGF7	protein_coding
chr6	144480881	144481906	4.01036	4.50573	3.24992	0.00494211	0.0142186	1	ENSG00000152818	UTRN	protein_coding
chr15	92912914	92917364	7.82595	8.23007	7.26259	0.00544448	0.0142432	1	ENSG00000279765	AC013394.1	protein_coding
chr15	92912914	92917364	7.82595	8.23007	7.26259	0.00544448	0.0142432	1	ENSG00000173575	CHD2	protein_coding
chr17	46098499	46098814	1.57317	2.34056	0	0.00526783	0.0142493	1	ENSG00000120071	KANSL1	protein_coding
chr19	1135494	1136981	4.24317	3.26595	4.82046	-0.00483056	0.0142584	1	ENSG00000064932	SBNO2	protein_coding
chr10	27513362	27514335	4.20078	4.72885	3.35914	0.00484898	0.0142707	1	ENSG00000099246	RAB18	protein_coding
chr1	107919881	107921691	5.4089	5.85595	4.75769	0.00513272	0.0142796	1	ENSG00000134215	VAV3	protein_coding
chr11	104965757	104966378	2.79003	1.48433	3.46402	-0.00498751	0.0142945	1	ENSG00000196954	CASP4	protein_coding
chr21	34104244	34104877	3.17816	3.74281	2.23743	0.00481893	0.0143124	1	ENSG00000243927	MRPS6	protein_coding
chr21	34104244	34104877	3.17816	3.74281	2.23743	0.00481893	0.0143124	1	ENSG00000198743	SLC5A3	protein_coding
chr21	34104244	34104877	3.17816	3.74281	2.23743	0.00481893	0.0143124	1	ENSG00000272657	AP000317.2	lncRNA
chr17	32370551	32370795	1.74352	2.46333	0.241369	0.00514845	0.0143192	1	ENSG00000010244	ZNF207	protein_coding
chr10	80523594	80524889	4.7416	5.21023	4.04306	0.00502148	0.0143264	1	ENSG00000108219	TSPAN14	protein_coding
chr1	184418531	184419492	3.89733	4.51715	2.7874	0.00484973	0.0143621	1	ENSG00000116667	C1orf21	protein_coding
chr14	20406752	20407062	1.97284	2.67737	0.539937	0.00506738	0.0143745	1	ENSG00000129566	TEP1	protein_coding
chr22	46066534	46067993	4.78803	5.36325	3.81686	0.00480182	0.014422	1	ENSG00000197182	MIRLET7BHG	lncRNA
chr22	46066534	46067993	4.78803	5.36325	3.81686	0.00480182	0.014422	1	ENSG00000235159	AL121672.2	lncRNA
chr10	77799040	77799943	3.98445	4.57679	2.96207	0.00480909	0.0144238	1	ENSG00000151208	DLG5	protein_coding
chr18	46399374	46402385	5.82626	6.30721	5.09969	0.00495091	0.0144258	1	ENSG00000141622	RNF165	protein_coding
chr3	172151002	172151404	2.68352	3.30318	1.57413	0.0048458	0.0144325	1	ENSG00000075420	FNDC3B	protein_coding
chr1	32374106	32374498	1.58785	2.39163	0	0.00531533	0.0144794	1	ENSG00000160058	BSDC1	protein_coding
chr10	132702658	132703217	2.89082	3.62068	1.34092	0.00508156	0.0144989	1	ENSG00000068383	INPP5A	protein_coding
chrX	104175038	104175429	2.23576	2.93438	0.82856	0.00500667	0.0145163	1	ENSG00000123575	FAM199X	protein_coding
chr4	104900709	104901235	2.33926	2.99516	1.10277	0.00490194	0.0145325	1	ENSG00000248242	AC004053.1	lncRNA
chr4	104900709	104901235	2.33926	2.99516	1.10277	0.00490194	0.0145325	1	ENSG00000248373	AC096577.1	lncRNA
chr13	114194516	114195314	4.43844	3.5427	4.98691	-0.00478874	0.0145372	1	ENSG00000283361	CFAP97D2	protein_coding
chr13	114194516	114195314	4.43844	3.5427	4.98691	-0.00478874	0.0145372	1	ENSG00000283347	AL160396.1	lncRNA
chr1	6424645	6424931	0.247003	1.247	0	0.00516	0.0145468	1	ENSG00000069812	HES2	protein_coding
chr1	6424645	6424931	0.247003	1.247	0	0.00516	0.0145468	1	ENSG00000187017	ESPN	protein_coding
chr17	9666407	9667177	4.02142	4.6112	3.00688	0.00478604	0.0145636	1	ENSG00000154914	USP43	protein_coding
chr21	37485149	37485551	2.42471	3.1091	1.07723	0.00495686	0.0145686	1	ENSG00000157540	DYRK1A	protein_coding
chr3	71070711	71071125	2.98242	3.60588	1.86036	0.00483203	0.0145785	1	ENSG00000114861	FOXP1	protein_coding
chr3	71070711	71071125	2.98242	3.60588	1.86036	0.00483203	0.0145785	1	ENSG00000285708	AC097634.4	protein_coding
chr20	51397231	51397445	2.29951	2.97827	0.974824	0.00490357	0.0145952	1	ENSG00000101096	NFATC2	protein_coding
chr16	14495823	14496414	3.07979	3.69018	2.00069	0.00479064	0.0146057	1	ENSG00000140694	PARN	protein_coding
chr1	1250073	1250498	1.61111	2.42063	0	0.00528117	0.0146125	1	ENSG00000260179	AL162741.1	lncRNA
chr20	43513933	43514665	4.49872	3.7524	4.98814	-0.00488645	0.0146627	1	ENSG00000288000	AL031681.2	protein_coding
chr20	43513933	43514665	4.49872	3.7524	4.98814	-0.00488645	0.0146627	1	ENSG00000185513	L3MBTL1	protein_coding
chr4	108160786	108161166	2.64507	1.02243	3.38945	-0.00504043	0.0146755	1	ENSG00000138795	LEF1	protein_coding
chr9	77977178	77978888	5.30118	4.55538	5.79037	-0.0049007	0.0146843	1	ENSG00000156052	GNAQ	protein_coding
chr7	37440515	37443964	7.41278	7.81749	6.84826	0.00537435	0.014692	1	ENSG00000155849	ELMO1	protein_coding
chr10	86971028	86971294	2.55556	1.0908	3.26723	-0.00500169	0.0147456	1	ENSG00000272734	ADIRF-AS1	lncRNA
chr10	86971028	86971294	2.55556	1.0908	3.26723	-0.00500169	0.0147456	1	ENSG00000148671	ADIRF	protein_coding
chr10	86971028	86971294	2.55556	1.0908	3.26723	-0.00500169	0.0147456	1	ENSG00000271880	AGAP11	lncRNA
chr6	15363324	15363846	3.57641	4.07235	2.81461	0.00486876	0.0147594	1	ENSG00000008083	JARID2	protein_coding
chr7	45049409	45049639	2.13131	2.82327	0.752446	0.00494969	0.0147901	1	ENSG00000136280	CCM2	protein_coding
chr6	111486439	111488445	6.04957	5.53048	6.43051	-0.00557094	0.0148346	1	ENSG00000231889	TRAF3IP2-AS1	lncRNA
chr17	64011740	64012247	3.45621	4.01597	2.52929	0.00473612	0.0148391	1	ENSG00000108622	ICAM2	protein_coding
chr7	141991637	141992532	2.5786	3.30544	1.04323	0.00500774	0.0148971	1	ENSG00000257335	MGAM	protein_coding
chr21	44851084	44851939	3.34945	3.956	2.28268	0.00474017	0.0149095	1	ENSG00000183255	PTTG1IP	protein_coding
chr17	73927749	73927943	1.87897	2.59497	0.394458	0.00497444	0.0149786	1	ENSG00000288006	AC137735.3	lncRNA
chr17	73927749	73927943	1.87897	2.59497	0.394458	0.00497444	0.0149786	1	ENSG00000285648	AC137735.2	lncRNA
chr7	50664436	50665301	3.3122	1.88178	4.01616	-0.0049004	0.0149803	1	ENSG00000106070	GRB10	protein_coding
chr2	86480684	86480960	2.31252	2.95682	1.1183	0.00478846	0.0149996	1	ENSG00000115548	KDM3A	protein_coding
chr8	65712273	65712830	3.23214	3.81285	2.24484	0.0047123	0.0150061	1	ENSG00000066855	MTFR1	protein_coding
chr15	58544759	58546285	6.18446	6.64816	5.49694	0.0049456	0.0150721	1	ENSG00000166035	LIPC	protein_coding
chr12	116066891	116067068	1.37247	2.24065	0	0.00518774	0.0150905	1	ENSG00000123066	MED13L	protein_coding
chr14	67672827	67673105	1.98187	0.00964695	2.78521	-0.00512953	0.0150932	1	ENSG00000100568	VTI1B	protein_coding
chr14	67672827	67673105	1.98187	0.00964695	2.78521	-0.00512953	0.0150932	1	ENSG00000258466	AL049779.1	protein_coding
chr1	1804475	1804874	2.51664	3.21202	1.1233	0.00490496	0.0151223	1	ENSG00000078369	GNB1	protein_coding
chr6	144513726	144514449	3.20969	3.7772	2.26083	0.00468831	0.0151549	1	ENSG00000152818	UTRN	protein_coding
chr11	118780586	118781594	4.19647	4.6355	3.56229	0.00503359	0.0151811	1	ENSG00000110367	DDX6	protein_coding
chr18	69921250	69921865	3.00838	3.69689	1.64391	0.00485836	0.0151959	1	ENSG00000150637	CD226	protein_coding
chr1	19398665	19399037	2.06614	0.370927	2.82418	-0.00506682	0.0152222	1	ENSG00000077549	CAPZB	protein_coding
chr13	79479814	79480056	1.57584	2.36803	0	0.00512485	0.0152385	1	ENSG00000232132	NDFIP2-AS1	lncRNA
chr17	2901550	2901942	2.79936	3.39638	1.76256	0.00468143	0.0152454	1	ENSG00000132359	RAP1GAP2	protein_coding
chr11	62636971	62638671	5.53252	6.0403	4.742	0.00474967	0.0152501	1	ENSG00000089597	GANAB	protein_coding
chr12	26729241	26729455	0.818939	1.73782	0	0.00502835	0.01526	1	ENSG00000123104	ITPR2	protein_coding
chr2	61245849	61246046	2.12648	2.8701	0.507746	0.00497957	0.0152611	1	ENSG00000115464	USP34	protein_coding
chr7	111012896	111013596	3.29352	2.29076	3.8794	-0.00467096	0.0152786	1	ENSG00000184903	IMMP2L	protein_coding
chr4	142104	142662	2.6289	3.25089	1.51178	0.00470584	0.0152822	1	ENSG00000250312	ZNF718	protein_coding
chr10	132574015	132574611	2.39248	3.03759	1.19536	0.00471752	0.0153047	1	ENSG00000068383	INPP5A	protein_coding
chr12	132817203	132819196	5.76502	6.13918	5.2585	0.00560092	0.0153451	1	ENSG00000090615	GOLGA3	protein_coding
chr6	129366739	129367299	2.51442	3.26701	0.848706	0.00499157	0.0153573	1	ENSG00000196569	LAMA2	protein_coding
chr17	64071048	64071414	2.16418	2.90771	0.545958	0.00496047	0.0153685	1	ENSG00000178607	ERN1	protein_coding
chr17	78696095	78696964	3.42861	3.99965	2.4696	0.00464927	0.0154295	1	ENSG00000108669	CYTH1	protein_coding
chr17	78696095	78696964	3.42861	3.99965	2.4696	0.00464927	0.0154295	1	ENSG00000252391	RNU6-638P	snRNA
chr20	47398060	47398433	2.17135	2.95795	0.308853	0.00505271	0.0154474	1	ENSG00000224565	LINC01754	lncRNA
chr8	124599549	124600011	2.4813	3.20558	0.95811	0.00491399	0.015467	1	ENSG00000170873	MTSS1	protein_coding
chr12	107025672	107032076	9.193	9.55564	8.70744	0.00571134	0.0154769	1	ENSG00000008405	CRY1	protein_coding
chr6	144705128	144705804	3.13002	3.75288	2.00995	0.00467894	0.0154979	1	ENSG00000152818	UTRN	protein_coding
chr11	121602539	121602950	1.9783	2.76275	0.129191	0.00503174	0.0155089	1	ENSG00000137642	SORL1	protein_coding
chr11	66209220	66209563	2.07547	2.84943	0.28977	0.0050049	0.0155132	1	ENSG00000175115	PACS1	protein_coding
chr9	78256096	78256513	2.75621	3.35269	1.72111	0.00465012	0.0155203	1	ENSG00000148019	CEP78	protein_coding
chr2	19869684	19870344	2.71448	3.37904	1.44536	0.00473352	0.015524	1	ENSG00000228784	LINC00954	lncRNA
chr8	28383988	28385560	4.34839	4.88859	3.47491	0.00465288	0.0155287	1	ENSG00000186918	ZNF395	protein_coding
chr8	28383988	28385560	4.34839	4.88859	3.47491	0.00465288	0.0155287	1	ENSG00000214050	FBXO16	protein_coding
chr14	102821440	102821918	2.51167	1.18077	3.19198	-0.0047658	0.0155421	1	ENSG00000131323	TRAF3	protein_coding
chr11	5700749	5701992	4.4506	4.93297	3.72073	0.00479637	0.0155822	1	ENSG00000132256	TRIM5	protein_coding
chr11	5700749	5701992	4.4506	4.93297	3.72073	0.00479637	0.0155822	1	ENSG00000132274	TRIM22	protein_coding
chr11	121510254	121510951	3.65477	4.13093	2.9392	0.00481494	0.0155851	1	ENSG00000137642	SORL1	protein_coding
chr4	6134545	6135085	3.08277	1.78025	3.75595	-0.0047641	0.0156693	1	ENSG00000181215	C4orf50	protein_coding
chr4	6134545	6135085	3.08277	1.78025	3.75595	-0.0047641	0.0156693	1	ENSG00000152969	JAKMIP1	protein_coding
chr7	128314362	128316355	6.22338	6.68009	5.55129	0.00489063	0.0156772	1	ENSG00000106344	RBM28	protein_coding
chr1	230149840	230150522	3.81611	4.39897	2.82239	0.00460345	0.0157476	1	ENSG00000143641	GALNT2	protein_coding
chr16	17116324	17117229	4.36113	4.87933	3.54467	0.00466296	0.0157643	1	ENSG00000103489	XYLT1	protein_coding
chr14	61548332	61548706	2.42046	3.07818	1.1772	0.00470066	0.0157972	1	ENSG00000027075	PRKCH	protein_coding
chr14	61548332	61548706	2.42046	3.07818	1.1772	0.00470066	0.0157972	1	ENSG00000258989	AL355916.3	protein_coding
chr13	48319088	48319486	2.41197	1.00257	3.11111	-0.00475349	0.0158061	1	ENSG00000139687	RB1	protein_coding
chr13	48319088	48319486	2.41197	1.00257	3.11111	-0.00475349	0.0158061	1	ENSG00000238086	PPP1R26P1	processed_pseudogene
chr15	65711286	65711554	0.403129	1.40313	0	0.00479578	0.0158471	1	ENSG00000174485	DENND4A	protein_coding
chr5	138979396	138980587	5.17963	5.63754	4.5049	0.0048798	0.0158533	1	ENSG00000120725	SIL1	protein_coding
chr2	197125898	197126260	2.07668	2.78375	0.632546	0.00481626	0.0158761	1	ENSG00000065413	ANKRD44	protein_coding
chr15	67149471	67149995	2.82668	3.44249	1.72996	0.00460513	0.0158877	1	ENSG00000166949	SMAD3	protein_coding
chr3	18436642	18437268	3.34737	3.98603	2.17315	0.00462654	0.015892	1	ENSG00000131374	TBC1D5	protein_coding
chr3	18436642	18437268	3.34737	3.98603	2.17315	0.00462654	0.015892	1	ENSG00000182568	SATB1	protein_coding
chr6	7109341	7110437	4.28851	4.8051	3.4761	0.00463034	0.0159034	1	ENSG00000124782	RREB1	protein_coding
chr14	87985856	87986464	3.27773	3.89671	2.17057	0.0046076	0.0159073	1	ENSG00000054983	GALC	protein_coding
chr2	84925350	84926083	3.55915	2.48781	4.16712	-0.00458893	0.0159485	1	ENSG00000287625	AC022210.1	lncRNA
chr18	76374432	76375205	3.40546	4.00065	2.37434	0.00457664	0.0159862	1	ENSG00000101493	ZNF516	protein_coding
chr18	76374432	76375205	3.40546	4.00065	2.37434	0.00457664	0.0159862	1	ENSG00000263982	AC009716.1	lncRNA
chr11	74768177	74771492	6.41835	6.84971	5.80017	0.00500115	0.0159866	1	ENSG00000166439	RNF169	protein_coding
chr1	201003184	201003692	2.53035	1.17692	3.21619	-0.00467272	0.0160066	1	ENSG00000116852	KIF21B	protein_coding
chr19	48110438	48110914	3.58776	2.51979	4.19469	-0.0045646	0.0160582	1	ENSG00000105499	PLA2G4C	protein_coding
chr7	44831719	44832311	2.59813	3.34281	0.973955	0.00483784	0.0160707	1	ENSG00000105968	H2AZ2	protein_coding
chr9	124677157	124682018	6.72453	7.17699	6.06168	0.00485327	0.0161597	1	ENSG00000148200	NR6A1	protein_coding
chr9	124677157	124682018	6.72453	7.17699	6.06168	0.00485327	0.0161597	1	ENSG00000224020	MIR181A2HG	lncRNA
chr1	84077305	84078628	5.26608	4.75078	5.64498	-0.0054169	0.0161894	1	ENSG00000271576	AL359504.1	lncRNA
chr1	84077305	84078628	5.26608	4.75078	5.64498	-0.0054169	0.0161894	1	ENSG00000142875	PRKACB	protein_coding
chr21	34984905	34985192	1.63092	2.44744	0	0.00495089	0.0161951	1	ENSG00000159216	RUNX1	protein_coding
chr3	15730558	15731793	6.20274	6.65837	5.53301	0.00483606	0.0162025	1	ENSG00000206560	ANKRD28	protein_coding
chr17	73825344	73825670	1.96048	2.76248	0	0.00492999	0.0162546	1	ENSG00000177338	LINC00469	lncRNA
chr14	67882368	67882919	0.593933	1.49232	0	0.00486528	0.0163211	1	ENSG00000182185	RAD51B	protein_coding
chr2	117967470	117967758	1.90032	2.68932	0.0226835	0.00489923	0.0163371	1	ENSG00000125633	CCDC93	protein_coding
chr17	50506846	50507172	2.0287	2.76593	0.442449	0.00479539	0.0163436	1	ENSG00000249451	AC021491.1	lncRNA
chr18	76450427	76452105	5.27992	5.82869	4.38337	0.00452938	0.0164099	1	ENSG00000101493	ZNF516	protein_coding
chr1	151616762	151616975	1.04577	1.98257	0	0.00468385	0.016428	1	ENSG00000143376	SNX27	protein_coding
chr21	42746451	42747602	3.40654	4.2319	1.27381	0.00490199	0.0164706	1	ENSG00000160191	PDE9A	protein_coding
chr2	73841508	73842902	4.10537	4.64193	3.24156	0.00453485	0.0164732	1	ENSG00000124356	STAMBP	protein_coding
chr2	73841508	73842902	4.10537	4.64193	3.24156	0.00453485	0.0164732	1	ENSG00000286244	AC073046.3	lncRNA
chr16	4529026	4530348	4.56236	5.11932	3.64325	0.00450949	0.0164762	1	ENSG00000089486	CDIP1	protein_coding
chr3	108035057	108037990	6.0996	6.5356	5.47176	0.0049057	0.0165043	1	ENSG00000279277	AC012020.1	lncRNA
chr1	243642906	243643173	1.47742	2.2813	0	0.00487092	0.0165169	1	ENSG00000117020	AKT3	protein_coding
chr5	68217698	68218356	3.21368	3.81989	2.14802	0.00450794	0.0165214	1	ENSG00000145675	PIK3R1	protein_coding
chr15	90599273	90599460	1.10038	1.95977	0	0.00485961	0.0165262	1	ENSG00000140577	CRTC3	protein_coding
chr10	126040595	126042775	6.44546	6.87163	5.83799	0.00497329	0.0165713	1	ENSG00000148848	ADAM12	protein_coding
chr7	77573111	77576054	6.13011	6.57013	5.49384	0.00487999	0.0165779	1	ENSG00000127947	PTPN12	protein_coding
chr12	132113842	132114208	2.34215	3.12523	0.501498	0.00481946	0.0166096	1	ENSG00000185684	EP400P1	transcribed_unprocessed_pseudogene
chr6	153123839	153124227	2.52601	3.21909	1.14247	0.00463076	0.0166865	1	ENSG00000091844	RGS17	protein_coding
chr10	94206037	94206894	4.24834	4.75855	3.45181	0.00454857	0.0167658	1	ENSG00000138193	PLCE1	protein_coding
chr8	94944160	94944816	2.08321	0.249276	2.8652	-0.00482263	0.0168063	1	ENSG00000156170	NDUFAF6	protein_coding
chr8	94944160	94944816	2.08321	0.249276	2.8652	-0.00482263	0.0168063	1	ENSG00000164938	TP53INP1	protein_coding
chr14	101895548	101896178	2.93125	3.57299	1.74612	0.00450446	0.0168081	1	ENSG00000078304	PPP2R5C	protein_coding
chr9	132308168	132308672	2.68824	3.31075	1.56933	0.00447879	0.0168157	1	ENSG00000107290	SETX	protein_coding
chr19	3554264	3555206	3.82541	4.46526	2.64696	0.00449581	0.0168206	1	ENSG00000161091	MFSD12	protein_coding
chr19	3554264	3555206	3.82541	4.46526	2.64696	0.00449581	0.0168206	1	ENSG00000267436	AC005786.3	lncRNA
chr1	109407177	109407524	1.92617	2.65447	0.383731	0.00464405	0.0168259	1	ENSG00000143106	PSMA5	protein_coding
chr13	40732184	40732655	2.33756	3.01079	1.03485	0.00453005	0.0168809	1	ENSG00000102738	MRPS31	protein_coding
chr14	39322955	39323558	3.28791	3.80247	2.48059	0.00451456	0.0168966	1	ENSG00000150527	MIA2	protein_coding
chr2	102433671	102440544	7.40775	7.809	6.84998	0.00512646	0.0169233	1	ENSG00000115607	IL18RAP	protein_coding
chr2	102433671	102440544	7.40775	7.809	6.84998	0.00512646	0.0169233	1	ENSG00000236525	AC007278.2	lncRNA
chr2	102433671	102440544	7.40775	7.809	6.84998	0.00512646	0.0169233	1	ENSG00000234389	AC007278.1	lncRNA
chr14	91480289	91480519	1.71362	2.48507	0	0.00475203	0.0169801	1	ENSG00000100796	PPP4R3A	protein_coding
chr17	29756856	29757537	3.79764	4.28232	3.06243	0.00459847	0.0170184	1	ENSG00000141298	SSH2	protein_coding
chr15	60510949	60511598	2.62703	3.27715	1.41181	0.00449181	0.0170253	1	ENSG00000245534	RORA-AS1	lncRNA
chr15	60510949	60511598	2.62703	3.27715	1.41181	0.00449181	0.0170253	1	ENSG00000069667	RORA	protein_coding
chr6	33082085	33082957	3.77544	2.71561	4.3798	-0.00442506	0.0170969	1	ENSG00000223865	HLA-DPB1	protein_coding
chr15	98651732	98652197	1.55104	2.33935	0	0.00475604	0.0171282	1	ENSG00000140443	IGF1R	protein_coding
chr8	47357571	47359041	5.63625	6.09595	4.95758	0.00470408	0.0171407	1	ENSG00000164808	SPIDR	protein_coding
chr5	150043802	150044096	2.21485	3.00029	0.359554	0.00473299	0.0171488	1	ENSG00000113716	HMGXB3	protein_coding
chr14	87946286	87948565	5.92713	6.37466	5.27488	0.00476751	0.0171559	1	ENSG00000054983	GALC	protein_coding
chr10	5098405	5099441	3.74746	4.34058	2.72273	0.00441475	0.0171601	1	ENSG00000196139	AKR1C3	protein_coding
chr7	4738701	4739269	3.06145	3.74233	1.72824	0.00452001	0.0171696	1	ENSG00000164916	FOXK1	protein_coding
chr3	67402236	67402693	2.54348	3.18536	1.35786	0.00445321	0.0172285	1	ENSG00000172340	SUCLG2	protein_coding
chr8	47360481	47360989	3.08418	3.67493	2.06666	0.00440126	0.0172684	1	ENSG00000164808	SPIDR	protein_coding
chr17	48539997	48545423	8.45502	8.90023	7.80776	0.0047737	0.0172759	1	ENSG00000173917	HOXB2	protein_coding
chr17	48539997	48545423	8.45502	8.90023	7.80776	0.0047737	0.0172759	1	ENSG00000230148	HOXB-AS1	lncRNA
chr20	38053325	38053590	1.19253	0	2.12961	-0.00460958	0.0173262	1	ENSG00000101413	RPRD1B	protein_coding
chr6	33069913	33070436	2.68961	1.14799	3.41775	-0.00458092	0.0173273	1	ENSG00000231389	HLA-DPA1	protein_coding
chr2	231452632	231452978	2.41219	3.10539	1.02811	0.00448545	0.0173424	1	ENSG00000233538	AC017104.2	lncRNA
chr8	2164385	2164765	1.42507	0	2.28638	-0.00471589	0.0173634	1	ENSG00000036448	MYOM2	protein_coding
chr19	4454682	4455054	1.83482	2.61654	0.00254164	0.00470523	0.0173704	1	ENSG00000167671	UBXN6	protein_coding
chr19	4454682	4455054	1.83482	2.61654	0.00254164	0.00470523	0.0173704	1	ENSG00000267769	AC011498.6	lncRNA
chr7	11128024	11128590	2.59398	3.29628	1.17087	0.00452206	0.0173945	1	ENSG00000106443	PHF14	protein_coding
chr11	75309021	75309660	2.22545	0.747919	2.93993	-0.00448545	0.0174028	1	ENSG00000137486	ARRB1	protein_coding
chr10	6436340	6436720	2.24239	2.90985	0.962128	0.00448022	0.0174194	1	ENSG00000065675	PRKCQ	protein_coding
chr14	52916944	52920667	8.2619	8.63734	7.75302	0.00533141	0.0174297	1	ENSG00000285664	AL139317.5	lncRNA
chr14	52916944	52920667	8.2619	8.63734	7.75302	0.00533141	0.0174297	1	ENSG00000073712	FERMT2	protein_coding
chr5	180281114	180281307	0.771415	0	1.6756	-0.00469801	0.0174769	1	ENSG00000050748	MAPK9	protein_coding
chr3	129593334	129594668	5.13402	5.60363	4.4333	0.00462877	0.0174853	1	ENSG00000004399	PLXND1	protein_coding
chr1	28059283	28059506	1.9331	0.378651	2.66389	-0.00455319	0.0174865	1	ENSG00000158161	EYA3	protein_coding
chr1	245363843	245364366	2.64729	3.29686	1.43405	0.00441943	0.01751	1	ENSG00000162849	KIF26B	protein_coding
chr10	21797549	21799134	5.73037	6.1796	5.07449	0.00471519	0.0175137	1	ENSG00000136770	DNAJC1	protein_coding
chr5	157317118	157317331	1.39228	2.16237	0	0.00465738	0.0175445	1	ENSG00000055163	CYFIP2	protein_coding
chr2	181129256	181130258	4.74755	3.83858	5.30085	-0.00438512	0.0175498	1	ENSG00000234663	LINC01934	lncRNA
chr7	139616107	139617013	3.65688	4.21618	2.73124	0.00437622	0.0175558	1	ENSG00000064393	HIPK2	protein_coding
chr15	69480940	69482078	3.65298	2.56048	4.2675	-0.00436686	0.0175634	1	ENSG00000245750	DRAIC	lncRNA
chr10	132962092	132962886	4.12088	4.64227	3.29636	0.00443693	0.0175739	1	ENSG00000232903	LINC01166	lncRNA
chr10	132962092	132962886	4.12088	4.64227	3.29636	0.00443693	0.0175739	1	ENSG00000224758	LINC01167	lncRNA
chr22	45683930	45684214	1.87477	2.58767	0.404469	0.00453207	0.0175979	1	ENSG00000130638	ATXN10	protein_coding
chr2	148925893	148927838	5.09482	4.32975	5.59213	-0.00450818	0.0176333	1	ENSG00000168280	KIF5C	protein_coding
chr2	148925893	148927838	5.09482	4.32975	5.59213	-0.00450818	0.0176333	1	ENSG00000286167	AC105402.1	lncRNA
chr11	47786023	47786403	1.48497	2.34572	0	0.00469285	0.0176349	1	ENSG00000030066	NUP160	protein_coding
chr11	76139374	76139682	1.96472	2.69182	0.428087	0.00452029	0.0176622	1	ENSG00000198382	UVRAG	protein_coding
chr16	69256354	69256643	2.30187	2.975	0.999547	0.00442385	0.0177263	1	ENSG00000168807	SNTB2	protein_coding
chr15	58474661	58480254	6.75695	7.23484	6.03742	0.00455784	0.0177637	1	ENSG00000128918	ALDH1A2	protein_coding
chr15	58474661	58480254	6.75695	7.23484	6.03742	0.00455784	0.0177637	1	ENSG00000166035	LIPC	protein_coding
chr15	58474661	58480254	6.75695	7.23484	6.03742	0.00455784	0.0177637	1	ENSG00000259293	LIPC-AS1	lncRNA
chr17	48321882	48322183	1.79188	2.55968	0.0419807	0.00459048	0.0177841	1	ENSG00000141293	SKAP1	protein_coding
chr9	5828242	5828796	2.56829	3.27705	1.11665	0.00444728	0.0178224	1	ENSG00000099219	ERMP1	protein_coding
chr17	48179740	48180702	3.26002	3.86729	2.19096	0.00434172	0.0178474	1	ENSG00000141293	SKAP1	protein_coding
chr15	34318428	34319034	3.62543	4.16921	2.74238	0.00436572	0.0178668	1	ENSG00000140199	SLC12A6	protein_coding
chr19	32676042	32676341	0.473308	0	1.47331	-0.00453331	0.0178812	1	ENSG00000105186	ANKRD27	protein_coding
chr19	32676042	32676341	0.473308	0	1.47331	-0.00453331	0.0178812	1	ENSG00000186326	RGS9BP	protein_coding
chr8	1670052	1671257	3.85737	4.44716	2.84278	0.00432206	0.0179175	1	ENSG00000198010	DLGAP2	protein_coding
chr5	157857199	157859524	6.7038	7.09834	6.159	0.00509054	0.0179176	1	ENSG00000113282	CLINT1	protein_coding
chr16	82011171	82011866	2.54576	3.27533	0.99721	0.00449742	0.0179683	1	ENSG00000184860	SDR42E1	protein_coding
chr13	50235295	50237643	5.69759	4.98373	6.173	-0.00454152	0.0180399	1	ENSG00000176124	DLEU1	lncRNA
chr9	124667906	124669146	3.98233	4.53755	3.06805	0.00432012	0.0180497	1	ENSG00000148200	NR6A1	protein_coding
chr9	124667906	124669146	3.98233	4.53755	3.06805	0.00432012	0.0180497	1	ENSG00000224020	MIR181A2HG	lncRNA
chrX	10087460	10088291	3.70422	4.32249	2.59942	0.00431048	0.0180507	1	ENSG00000047644	WWC3	protein_coding
chr22	46684477	46685101	3.33492	3.89223	2.41485	0.00431273	0.0180821	1	ENSG00000100422	CERK	protein_coding
chr12	9596655	9603535	7.77379	8.13855	7.28441	0.00538448	0.0180849	1	ENSG00000284634	AC092821.3	lncRNA
chr12	9596655	9603535	7.77379	8.13855	7.28441	0.00538448	0.0180849	1	ENSG00000111796	KLRB1	protein_coding
chr8	96648651	96648896	1.3119	2.19076	0	0.00452151	0.0181273	1	ENSG00000104324	CPQ	protein_coding
chr10	50552814	50553281	2.85811	1.60559	3.51829	-0.00433794	0.018133	1	ENSG00000198964	SGMS1	protein_coding
chrX	8005763	8006313	3.4794	4.03579	2.56187	0.00430708	0.018176	1	ENSG00000285679	AC079142.1	lncRNA
chr18	69881627	69882567	3.9372	4.5106	2.97134	0.00429342	0.0181952	1	ENSG00000150637	CD226	protein_coding
chr10	74991149	74991854	3.38705	3.95166	2.44643	0.00429711	0.0182626	1	ENSG00000156650	KAT6B	protein_coding
chr17	16200154	16200320	1.05547	1.90953	0	0.00456273	0.0182654	1	ENSG00000141027	NCOR1	protein_coding
chr21	37398485	37399263	3.6797	4.18386	2.89806	0.00440544	0.0182813	1	ENSG00000157540	DYRK1A	protein_coding
chr19	16094911	16095697	4.10357	4.55565	3.44155	0.00465055	0.0183363	1	ENSG00000167460	TPM4	protein_coding
chr18	23237627	23238527	2.86117	3.50904	1.65409	0.00429309	0.0183528	1	ENSG00000134508	CABLES1	protein_coding
chr18	23237627	23238527	2.86117	3.50904	1.65409	0.00429309	0.0183528	1	ENSG00000134490	TMEM241	protein_coding
chr15	101649054	101649745	2.70965	3.34591	1.54379	0.00429274	0.0183608	1	ENSG00000184277	TM2D3	protein_coding
chr6	11298372	11299612	3.69508	4.3249	2.55148	0.00427748	0.0184367	1	ENSG00000111859	NEDD9	protein_coding
chr2	97870433	97871056	3.58286	4.14917	2.63741	0.00427439	0.0184411	1	ENSG00000075568	TMEM131	protein_coding
chr5	160473919	160475165	3.28943	2.05599	3.9445	-0.00429516	0.0184471	1	ENSG00000253522	MIR3142HG	lncRNA
chr5	160473919	160475165	3.28943	2.05599	3.9445	-0.00429516	0.0184471	1	ENSG00000265237	MIR3142	miRNA
chr3	195203517	195205076	5.66171	6.07909	5.07205	0.00484798	0.0184533	1	ENSG00000173950	XXYLT1	protein_coding
chr19	1052824	1053166	1.91077	0.102739	2.6885	-0.00453277	0.0184637	1	ENSG00000064687	ABCA7	protein_coding
chr11	36550316	36551607	5.49297	5.93217	4.85843	0.00466606	0.0184929	1	ENSG00000166349	RAG1	protein_coding
chr6	33078937	33079828	2.90656	1.34008	3.6398	-0.00441875	0.0185289	1	ENSG00000231389	HLA-DPA1	protein_coding
chr6	33078937	33079828	2.90656	1.34008	3.6398	-0.00441875	0.0185289	1	ENSG00000223865	HLA-DPB1	protein_coding
chr6	33078937	33079828	2.90656	1.34008	3.6398	-0.00441875	0.0185289	1	ENSG00000224796	RPL32P1	processed_pseudogene
chr3	188421296	188422691	4.77759	5.32619	3.88149	0.00427726	0.0185421	1	ENSG00000145012	LPP	protein_coding
chr6	17957224	17958408	4.89322	5.44307	3.99371	0.00427449	0.0185837	1	ENSG00000137177	KIF13A	protein_coding
chr19	34308162	34311010	5.47335	5.98698	4.66834	0.0043451	0.0186078	1	ENSG00000166398	GARRE1	protein_coding
chr2	171480068	171482947	6.40671	6.90162	5.64737	0.00439358	0.01865	1	ENSG00000115827	DCAF17	protein_coding
chr3	10275908	10276544	2.92705	3.54184	1.83366	0.0042325	0.0187266	1	ENSG00000157014	TATDN2	protein_coding
chr3	10275908	10276544	2.92705	3.54184	1.83366	0.0042325	0.0187266	1	ENSG00000272410	AC022384.1	protein_coding
chr1	50726893	50727475	3.89892	4.43366	3.0399	0.00428627	0.0187428	1	ENSG00000185104	FAF1	protein_coding
chr8	118089135	118090432	5.24278	5.65125	4.67087	0.00485502	0.0187578	1	ENSG00000182197	EXT1	protein_coding
chr2	44180371	44180638	1.80667	2.52708	0.301753	0.00436076	0.0187765	1	ENSG00000138032	PPM1B	protein_coding
chr2	44180371	44180638	1.80667	2.52708	0.301753	0.00436076	0.0187765	1	ENSG00000285542	AC013717.1	protein_coding
chr10	99908545	99910043	4.85846	5.65107	2.95767	0.00446996	0.0188571	1	ENSG00000107554	DNMBP	protein_coding
chr3	120089773	120090145	2.84505	3.43342	1.83478	0.00420603	0.01894	1	ENSG00000082701	GSK3B	protein_coding
chr3	154321168	154321631	2.44512	3.06504	1.33484	0.00421613	0.0189464	1	ENSG00000174953	DHX36	protein_coding
chr11	58640416	58640863	3.51435	4.00486	2.76546	0.00438095	0.0189479	1	ENSG00000149124	GLYAT	protein_coding
chr2	24661855	24662692	3.21895	3.78379	2.27767	0.00420938	0.0190047	1	ENSG00000084676	NCOA1	protein_coding
chr4	152679740	152680369	3.94421	3.02788	4.50017	-0.00422257	0.0190488	1	ENSG00000170006	TMEM154	protein_coding
chr19	40410963	40414279	5.17695	1.84173	6.10364	-0.00413991	0.0190581	1	ENSG00000105227	PRX	protein_coding
chr18	69888005	69894341	7.55962	7.95756	7.00826	0.00493026	0.0191248	1	ENSG00000150637	CD226	protein_coding
chr5	142870430	142870727	2.04172	2.82065	0.226391	0.00441612	0.0191941	1	ENSG00000145819	ARHGAP26	protein_coding
chr6	36520017	36520525	3.17279	3.75137	2.19176	0.00418326	0.0192002	1	ENSG00000112079	STK38	protein_coding
chr11	121521204	121523931	5.52921	5.97621	4.87811	0.00455541	0.0192054	1	ENSG00000137642	SORL1	protein_coding
chr5	50737580	50738234	3.5469	4.10195	2.63309	0.00420186	0.0192066	1	ENSG00000151883	PARP8	protein_coding
chr11	121563666	121564544	4.44254	4.89587	3.7778	0.00451656	0.0192227	1	ENSG00000137642	SORL1	protein_coding
chr22	24060914	24061562	2.51368	1.15731	3.20024	-0.0042333	0.0193238	1	ENSG00000099991	CABIN1	protein_coding
chr2	60963149	60963595	2.76487	3.40002	1.6029	0.00417291	0.0193296	1	ENSG00000162927	PUS10	protein_coding
chr15	60521682	60522138	2.9141	3.5052	1.89554	0.00416613	0.0193304	1	ENSG00000245534	RORA-AS1	lncRNA
chr15	60521682	60522138	2.9141	3.5052	1.89554	0.00416613	0.0193304	1	ENSG00000069667	RORA	protein_coding
chr14	91155109	91155542	3.4651	4.00013	2.60531	0.00421316	0.0193847	1	ENSG00000133943	DGLUCY	protein_coding
chr1	150955405	150955968	2.20447	0.843316	2.89218	-0.00419043	0.0194542	1	ENSG00000143379	SETDB1	protein_coding
chr1	198234369	198234982	3.82866	4.34421	3.01886	0.00424593	0.0194759	1	ENSG00000151414	NEK7	protein_coding
chr19	23378293	23380137	6.09924	6.4803	5.57994	0.00506154	0.0194829	1	ENSG00000167232	ZNF91	protein_coding
chrX	3872291	3872912	1.33629	2.22162	0	0.00430208	0.0195163	1	ENSG00000285756	BX890604.1	lncRNA
chr6	6654743	6655260	1.91728	2.84805	0	0.00405129	0.0195578	1	ENSG00000112799	LY86	protein_coding
chr12	89521422	89522281	4.02386	4.55138	3.18363	0.00421866	0.0195665	1	ENSG00000139323	POC1B	protein_coding
chr12	89521422	89522281	4.02386	4.55138	3.18363	0.00421866	0.0195665	1	ENSG00000259075	POC1B-GALNT4	protein_coding
chr12	89521422	89522281	4.02386	4.55138	3.18363	0.00421866	0.0195665	1	ENSG00000257594	GALNT4	protein_coding
chr8	124621871	124622670	3.7294	4.29079	2.79791	0.00415147	0.019582	1	ENSG00000170873	MTSS1	protein_coding
chr2	191095656	191096288	2.56529	3.22083	1.33015	0.00416528	0.019598	1	ENSG00000138378	STAT4	protein_coding
chr1	155499928	155500829	3.64422	2.77067	4.18444	-0.00422595	0.0196139	1	ENSG00000116539	ASH1L	protein_coding
chr2	169622376	169623758	4.43092	4.87062	3.79534	0.00455159	0.0196884	1	ENSG00000138398	PPIG	protein_coding
chr17	46089536	46090555	4.20929	4.69021	3.48278	0.00434568	0.0197249	1	ENSG00000120071	KANSL1	protein_coding
chr16	50162541	50163165	3.42336	3.96363	2.5497	0.00416575	0.0197286	1	ENSG00000121274	TENT4B	protein_coding
chr7	17299602	17300064	2.8071	1.86488	3.37228	-0.00412894	0.0197294	1	ENSG00000106546	AHR	protein_coding
chr7	17299602	17300064	2.8071	1.86488	3.37228	-0.00412894	0.0197294	1	ENSG00000283321	AC019117.1	protein_coding
chr17	29690429	29691569	4.59983	5.10808	3.80817	0.00424629	0.0197438	1	ENSG00000264031	ABHD15-AS1	lncRNA
chr17	29690429	29691569	4.59983	5.10808	3.80817	0.00424629	0.0197438	1	ENSG00000141298	SSH2	protein_coding
chr7	139774075	139775356	4.49719	4.93934	3.85642	0.00453712	0.0197642	1	ENSG00000064393	HIPK2	protein_coding
chr2	37713436	37713670	2.03484	2.75057	0.551603	0.0042077	0.0197852	1	ENSG00000163171	CDC42EP3	protein_coding
chr12	131796091	131796378	1.59639	2.39657	0	0.00435146	0.0197936	1	ENSG00000061936	SFSWAP	protein_coding
chr18	44502397	44503037	3.39785	3.99005	2.37593	0.004115	0.0197963	1	ENSG00000267337	LINC01478	lncRNA
chr1	117389375	117389641	1.95389	2.66006	0.513747	0.0042031	0.0198007	1	ENSG00000198162	MAN1A2	protein_coding
chr4	6197014	6202138	7.56706	6.90703	8.01821	-0.00447947	0.0198208	1	ENSG00000181215	C4orf50	protein_coding
chr4	6197014	6202138	7.56706	6.90703	8.01821	-0.00447947	0.0198208	1	ENSG00000152969	JAKMIP1	protein_coding
chr4	6197014	6202138	7.56706	6.90703	8.01821	-0.00447947	0.0198208	1	ENSG00000249896	LINC02495	transcribed_unprocessed_pseudogene
chr7	6377871	6378790	3.92592	4.41063	3.19061	0.00433284	0.0198238	1	ENSG00000136238	RAC1	protein_coding
chr11	14296329	14296721	2.48449	3.1332	1.2744	0.00414248	0.0198245	1	ENSG00000133818	RRAS2	protein_coding
chr11	114124137	114124313	1.42514	2.14885	0	0.00424193	0.0198341	1	ENSG00000109906	ZBTB16	protein_coding
chr11	88843355	88844249	3.58904	4.19981	2.50873	0.00410512	0.0198976	1	ENSG00000168959	GRM5	protein_coding
chr1	12453069	12453984	4.2083	4.78184	3.24202	0.00411494	0.0199245	1	ENSG00000048707	VPS13D	protein_coding
chrX	154688630	154688903	1.73735	2.45954	0.224077	0.00423562	0.0199333	1	ENSG00000160219	GAB3	protein_coding
chr7	70776218	70777685	4.15023	4.72615	3.177	0.00410521	0.0199647	1	ENSG00000158321	AUTS2	protein_coding
chr6	166627447	166628194	3.8368	3.00549	4.36084	-0.00417142	0.0200029	1	ENSG00000071242	RPS6KA2	protein_coding
chr5	50736176	50736753	3.42161	3.92842	2.63351	0.00421472	0.0200258	1	ENSG00000151883	PARP8	protein_coding
chr5	150790122	150790706	3.13121	3.77846	1.92636	0.00411155	0.0200288	1	ENSG00000256235	SMIM3	protein_coding
chr1	181037802	181038256	3.23855	3.80064	2.30506	0.00411836	0.0200433	1	ENSG00000153029	MR1	protein_coding
chr11	126350635	126351826	5.14936	5.56603	4.56113	0.00469766	0.0201437	1	ENSG00000280832	GSEC	lncRNA
chr11	121532303	121532544	1.69617	2.45302	0.00741547	0.00426058	0.0201598	1	ENSG00000137642	SORL1	protein_coding
chr17	64387515	64388354	3.64082	4.28366	2.45178	0.00409289	0.0201666	1	ENSG00000261371	PECAM1	protein_coding
chr9	136847573	136848380	3.72905	2.65606	4.33754	-0.00407456	0.0201925	1	ENSG00000232434	AJM1	protein_coding
chr17	29671618	29673013	4.6615	5.13091	3.96122	0.00433666	0.020242	1	ENSG00000264031	ABHD15-AS1	lncRNA
chr17	29671618	29673013	4.6615	5.13091	3.96122	0.00433666	0.020242	1	ENSG00000141298	SSH2	protein_coding
chr3	123522817	123523477	2.98328	3.58588	1.92902	0.00406861	0.020248	1	ENSG00000206527	HACD2	protein_coding
chr3	64224500	64225461	3.01586	3.89067	0.427226	0.00423716	0.0202646	1	ENSG00000163637	PRICKLE2	protein_coding
chr1	171512028	171512451	2.19184	2.85389	0.932248	0.00409789	0.0202889	1	ENSG00000117523	PRRC2C	protein_coding
chr7	142006172	142008437	5.21658	5.86691	4.00056	0.00408231	0.0203044	1	ENSG00000257335	MGAM	protein_coding
chr16	79595287	79596641	4.8059	5.32181	3.99521	0.0041746	0.0203185	1	ENSG00000178573	MAF	protein_coding
chr19	6603984	6604268	2.23845	0.941818	2.91013	-0.00410961	0.020364	1	ENSG00000125726	CD70	protein_coding
chr10	17672614	17674936	5.14609	5.80271	3.90692	0.00407855	0.0204026	1	ENSG00000136738	STAM	protein_coding
chr18	79491890	79492266	1.1972	2.06614	0	0.00419557	0.0204567	1	ENSG00000131196	NFATC1	protein_coding
chr10	125999479	125999948	2.96601	3.54634	1.97983	0.00405884	0.0204717	1	ENSG00000203780	FANK1	protein_coding
chr16	66408245	66408981	3.16857	1.03767	3.99369	-0.00426011	0.0205137	1	ENSG00000246898	LINC00920	lncRNA
chr17	57561078	57561714	2.82925	3.4712	1.64339	0.00404684	0.0205374	1	ENSG00000153944	MSI2	protein_coding
chr9	97695516	97695869	2.05721	2.84424	0.191983	0.00422404	0.0205456	1	ENSG00000136936	XPA	protein_coding
chr19	10739321	10739718	3.04863	3.62891	2.06258	0.00404769	0.0206057	1	ENSG00000079805	DNM2	protein_coding
chr10	102789155	102789522	1.69105	2.47947	0	0.00421998	0.0206307	1	ENSG00000166272	WBP1L	protein_coding
chr8	47680036	47680790	3.02314	3.57845	2.10862	0.0040665	0.0206425	1	ENSG00000164808	SPIDR	protein_coding
chr9	137679443	137679704	1.08277	1.93971	0	0.00420235	0.0206463	1	ENSG00000283411	AL590627.2	lncRNA
chr9	137679443	137679704	1.08277	1.93971	0	0.00420235	0.0206463	1	ENSG00000181090	EHMT1	protein_coding
chr12	61870534	61871433	3.81888	4.36941	2.91752	0.00406401	0.0206494	1	ENSG00000198673	TAFA2	protein_coding
chr9	323562	323948	2.19814	2.92079	0.682728	0.00412058	0.0206852	1	ENSG00000107099	DOCK8	protein_coding
chr3	20152401	20153194	3.33394	3.90242	2.38227	0.00404413	0.0207104	1	ENSG00000114166	KAT2B	protein_coding
chr14	68378045	68378609	3.13456	3.72171	2.12796	0.0040288	0.0207374	1	ENSG00000182185	RAD51B	protein_coding
chr9	37775197	37775616	1.89554	2.66581	0.131425	0.00419634	0.020741	1	ENSG00000255872	AL138752.2	protein_coding
chr9	37775197	37775616	1.89554	2.66581	0.131425	0.00419634	0.020741	1	ENSG00000165275	TRMT10B	protein_coding
chr9	37775197	37775616	1.89554	2.66581	0.131425	0.00419634	0.020741	1	ENSG00000107371	EXOSC3	protein_coding
chr2	54980275	54981860	4.85564	5.29662	4.21734	0.00444767	0.020785	1	ENSG00000115310	RTN4	protein_coding
chr17	48312812	48313401	3.01006	3.63218	1.89246	0.00401521	0.0208124	1	ENSG00000141293	SKAP1	protein_coding
chr19	8451485	8452201	3.64368	4.1617	2.82767	0.00412587	0.0208238	1	ENSG00000099783	HNRNPM	protein_coding
chr14	64114191	64114630	1.64067	0	2.47551	-0.00421475	0.0208545	1	ENSG00000054654	SYNE2	protein_coding
chr14	64114191	64114630	1.64067	0	2.47551	-0.00421475	0.0208545	1	ENSG00000140009	ESR2	protein_coding
chr15	38483710	38484199	3.53651	4.03028	2.77989	0.00418428	0.0208583	1	ENSG00000171262	FAM98B	protein_coding
chr8	17271722	17272049	1.47513	2.26437	0	0.00420386	0.0208676	1	ENSG00000155975	VPS37A	protein_coding
chr8	91042739	91043045	1.93254	2.67122	0.338998	0.00413462	0.0208854	1	ENSG00000254219	AC087439.2	lncRNA
chr18	657894	658218	1.30363	0	2.1442	-0.00419117	0.0209227	1	ENSG00000176912	TYMSOS	lncRNA
chr18	657894	658218	1.30363	0	2.1442	-0.00419117	0.0209227	1	ENSG00000176890	TYMS	protein_coding
chr5	96994113	96994980	3.71338	4.1838	3.01084	0.00425931	0.0209494	1	ENSG00000113441	LNPEP	protein_coding
chrX	44255022	44256295	4.33554	4.78057	3.68867	0.0043985	0.0209982	1	ENSG00000183690	EFHC2	protein_coding
chr7	130953086	130957492	6.86448	6.18926	7.32262	-0.00435119	0.0210003	1	ENSG00000285106	AC016831.6	lncRNA
chr7	130953086	130957492	6.86448	6.18926	7.32262	-0.00435119	0.0210003	1	ENSG00000231721	LINC-PINT	lncRNA
chr1	54817934	54818494	3.48308	4.06551	2.49068	0.00399998	0.0210247	1	ENSG00000162398	LEXM	protein_coding
chr1	174397347	174397811	2.08976	0.433504	2.84057	-0.00409033	0.0210973	1	ENSG00000152061	RABGAP1L	protein_coding
chr11	121539070	121539636	3.95278	4.53813	2.95164	0.00398937	0.0211129	1	ENSG00000137642	SORL1	protein_coding
chr6	16133750	16135714	4.95482	5.50025	4.06729	0.00403952	0.0211401	1	ENSG00000007944	MYLIP	protein_coding
chr20	25017006	25017382	2.5223	3.16505	1.33359	0.00398457	0.0212107	1	ENSG00000154930	ACSS1	protein_coding
chr19	34859170	34859482	0.881387	1.71562	0	0.00416302	0.0212164	1	ENSG00000269086	AC008555.2	lncRNA
chr19	34859170	34859482	0.881387	1.71562	0	0.00416302	0.0212164	1	ENSG00000271109	AC008555.4	lncRNA
chr15	90305943	90307434	4.2897	4.84121	3.38565	0.00400483	0.0212851	1	ENSG00000275674	AC091167.6	protein_coding
chr17	75498008	75498493	2.76196	3.45434	1.38135	0.00403001	0.0212872	1	ENSG00000177728	TMEM94	protein_coding
chr22	21687031	21687385	1.75666	2.56975	0	0.00415936	0.0213104	1	ENSG00000100023	PPIL2	protein_coding
chr12	46549621	46550617	4.19613	4.68101	3.46045	0.00419753	0.0213149	1	ENSG00000257261	AC008014.1	lncRNA
chr12	46549621	46550617	4.19613	4.68101	3.46045	0.00419753	0.0213149	1	ENSG00000272369	AC008035.1	lncRNA
chr18	69872940	69875117	5.46532	5.8876	4.86576	0.00452875	0.0213152	1	ENSG00000150637	CD226	protein_coding
chr11	114128270	114133169	7.43332	7.84976	6.84554	0.00458094	0.0213189	1	ENSG00000109906	ZBTB16	protein_coding
chr19	34667415	34668221	3.41711	4.24694	1.24913	0.00414651	0.0214069	1	ENSG00000205209	SCGB2B2	protein_coding
chr1	115084204	115088694	7.66098	7.18274	8.01954	-0.00514566	0.0214119	1	ENSG00000134198	TSPAN2	protein_coding
chr17	29585606	29586206	2.88677	3.59561	1.43474	0.00401364	0.021435	1	ENSG00000264031	ABHD15-AS1	lncRNA
chr17	29585606	29586206	2.88677	3.59561	1.43474	0.00401364	0.021435	1	ENSG00000108262	GIT1	protein_coding
chr11	114079112	114084262	7.26396	7.71063	6.61358	0.00436758	0.0214656	1	ENSG00000109906	ZBTB16	protein_coding
chr11	114202847	114203458	2.80151	3.44153	1.62248	0.00396058	0.0214874	1	ENSG00000109906	ZBTB16	protein_coding
chr12	121220741	121220959	1.94742	2.681	0.37927	0.0040644	0.0215068	1	ENSG00000135124	P2RX4	protein_coding
chr7	148793530	148794024	2.2926	3.013	0.787696	0.00401428	0.0215424	1	ENSG00000055130	CUL1	protein_coding
chr19	8541494	8542083	2.46847	3.10081	1.3162	0.00395245	0.0215557	1	ENSG00000142347	MYO1F	protein_coding
chr6	136759903	136765507	8.47306	8.78923	8.06756	0.00572057	0.0215592	1	ENSG00000197442	MAP3K5	protein_coding
chr16	10868160	10869407	4.00476	3.04928	4.57457	-0.00395515	0.0216005	1	ENSG00000262151	AC133065.1	lncRNA
chr16	10868160	10869407	4.00476	3.04928	4.57457	-0.00395515	0.0216005	1	ENSG00000179583	CIITA	protein_coding
chr11	108324553	108325660	4.36848	4.81213	3.72453	0.00435357	0.02161	1	ENSG00000149311	ATM	protein_coding
chr11	108324553	108325660	4.36848	4.81213	3.72453	0.00435357	0.02161	1	ENSG00000166323	C11orf65	protein_coding
chr14	39310594	39310918	2.23177	2.9413	0.776672	0.00400741	0.0217377	1	ENSG00000150527	MIA2	protein_coding
chr17	64351781	64351984	1.15378	1.97193	0	0.00410477	0.0217608	1	ENSG00000261371	PECAM1	protein_coding
chr11	134393525	134393914	1.88867	2.69062	0	0.00409671	0.0218049	1	ENSG00000109956	B3GAT1	protein_coding
chr4	145481778	145483448	3.96419	0	4.94377	-0.002945	0.0218458	1	ENSG00000170365	SMAD1	protein_coding
chr2	96923358	96925502	7.19571	7.55438	6.71728	0.00509412	0.0218653	1	ENSG00000168754	FAM178B	protein_coding
chr11	114206399	114207453	4.23646	4.81348	3.26002	0.00392918	0.0218657	1	ENSG00000109906	ZBTB16	protein_coding
chr20	20134853	20136493	5.96868	6.40948	5.33076	0.00435361	0.0219563	1	ENSG00000089101	CFAP61	protein_coding
chr15	67175080	67176185	3.31818	3.96849	2.10223	0.00392146	0.0219579	1	ENSG00000166949	SMAD3	protein_coding
chr4	57084197	57086255	5.97468	6.42856	5.30874	0.00429912	0.0219639	1	ENSG00000163453	IGFBP7	protein_coding
chr17	1345878	1346273	2.211	2.84836	1.04131	0.00391298	0.0220003	1	ENSG00000108953	YWHAE	protein_coding
chr10	17003060	17003471	3.52482	4.15509	2.37971	0.00389812	0.0220699	1	ENSG00000107611	CUBN	protein_coding
chr4	139528180	139529944	4.92467	5.35131	4.31623	0.00444645	0.022073	1	ENSG00000145391	SETD7	protein_coding
chr6	33070963	33074176	6.67826	5.96424	7.15374	-0.00417149	0.0220744	1	ENSG00000231389	HLA-DPA1	protein_coding
chr2	8435985	8436561	3.28049	3.79944	2.46214	0.00400995	0.0221008	1	ENSG00000236790	LINC00299	lncRNA
chr1	11650002	11651134	4.60245	3.9224	5.06278	-0.00426914	0.0221125	1	ENSG00000116661	FBXO2	protein_coding
chr7	40022820	40023023	1.39859	2.19522	0	0.00405265	0.022117	1	ENSG00000065883	CDK13	protein_coding
chr16	10334521	10335249	3.08004	3.71847	1.90659	0.00389721	0.0221432	1	ENSG00000166669	ATF7IP2	protein_coding
chr1	91745573	91751568	6.87509	7.28198	6.30629	0.0045809	0.0222368	1	ENSG00000069702	TGFBR3	protein_coding
chr6	26415143	26416136	4.5512	5.00052	3.89513	0.00426988	0.0222405	1	ENSG00000026950	BTN3A1	protein_coding
chr18	79402095	79402694	2.29192	3.04267	0.63597	0.00399575	0.022241	1	ENSG00000131196	NFATC1	protein_coding
chr8	143577889	143578775	3.25648	2.09099	3.89264	-0.00388779	0.0223175	1	ENSG00000147813	NAPRT	protein_coding
chr8	143577889	143578775	3.25648	2.09099	3.89264	-0.00388779	0.0223175	1	ENSG00000279605	AC067930.5	TEC
chr10	69327270	69328996	5.5594	5.96576	4.99164	0.0045804	0.0223227	1	ENSG00000156515	HK1	protein_coding
chr13	46295235	46296919	6.76934	7.17644	6.2001	0.00457851	0.0223384	1	ENSG00000287863	AL139801.1	lncRNA
chr13	46295235	46296919	6.76934	7.17644	6.2001	0.00457851	0.0223384	1	ENSG00000261097	LINC00563	lncRNA
chr20	51469106	51471741	6.05846	6.43276	5.55167	0.00486504	0.0223398	1	ENSG00000101096	NFATC2	protein_coding
chr17	48391188	48391980	3.8142	4.33081	3.00172	0.00398863	0.0223495	1	ENSG00000141293	SKAP1	protein_coding
chr19	45455786	45456532	4.23486	4.74544	3.43746	0.00402439	0.0223522	1	ENSG00000012061	ERCC1	protein_coding
chr4	88230801	88231858	3.89666	4.67663	2.07508	0.00401517	0.0223536	1	ENSG00000118777	ABCG2	protein_coding
chr3	128152033	128152449	2.79706	3.42582	1.65706	0.00387339	0.0223882	1	ENSG00000175792	RUVBL1	protein_coding
chr17	28933112	28933725	3.67443	4.21461	2.80099	0.00394961	0.0223974	1	ENSG00000109118	PHF12	protein_coding
chr17	28933112	28933725	3.67443	4.21461	2.80099	0.00394961	0.0223974	1	ENSG00000265845	AC024267.4	lncRNA
chr5	34041489	34047474	8.41018	8.78739	7.89802	0.00483862	0.0224097	1	ENSG00000273294	C1QTNF3-AMACR	protein_coding
chr5	34041489	34047474	8.41018	8.78739	7.89802	0.00483862	0.0224097	1	ENSG00000082196	C1QTNF3	protein_coding
chr14	34837829	34838240	2.35367	3.01678	1.09009	0.00388731	0.0224315	1	ENSG00000198604	BAZ1A	protein_coding
chr16	68145539	68147880	6.01896	6.38058	5.53524	0.00501169	0.0224775	1	ENSG00000072736	NFATC3	protein_coding
chr2	96338537	96339150	3.11516	1.77839	3.79692	-0.00387395	0.0225228	1	ENSG00000121152	NCAPH	protein_coding
chr19	10726789	10728069	4.0945	4.5249	3.47831	0.0043692	0.0225376	1	ENSG00000079805	DNM2	protein_coding
chr6	42394120	42396265	5.30767	4.3512	5.87782	-0.00387961	0.0225936	1	ENSG00000124496	TRERF1	protein_coding
chr7	69684962	69685556	3.22569	3.73653	2.42762	0.00397524	0.0226151	1	ENSG00000158321	AUTS2	protein_coding
chr2	86021825	86022351	1.84022	0	2.67377	-0.00400632	0.0226192	1	ENSG00000068654	POLR1A	protein_coding
chr1	54856881	54857625	3.37478	3.95159	2.39898	0.00386422	0.0226508	1	ENSG00000116133	DHCR24	protein_coding
chr16	3550383	3550752	1.45458	2.28895	0	0.00398913	0.0226864	1	ENSG00000167984	NLRC3	protein_coding
chr8	129919124	129919853	4.50097	4.92342	3.90107	0.0044447	0.022717	1	ENSG00000153310	CYRIB	protein_coding
chr4	11470466	11470877	2.09474	2.81114	0.608432	0.00389625	0.0227296	1	ENSG00000251152	AC025539.1	lncRNA
chr1	66348685	66353682	8.02862	7.46104	8.43488	-0.00454698	0.0227327	1	ENSG00000184588	PDE4B	protein_coding
chr6	32641945	32642635	2.08152	0.359473	2.8444	-0.00394947	0.0227373	1	ENSG00000196735	HLA-DQA1	protein_coding
chr10	102811697	102812942	4.96027	5.34658	4.43109	0.00470105	0.0227462	1	ENSG00000166272	WBP1L	protein_coding
chr10	73751902	73752594	3.01869	3.66578	1.81445	0.0038436	0.0227617	1	ENSG00000176986	SEC24C	protein_coding
chr14	69086901	69087537	2.72149	3.40408	1.38135	0.00387066	0.0227991	1	ENSG00000139990	DCAF5	protein_coding
chr8	30686150	30686387	2.21853	2.93717	0.721888	0.00390436	0.0228155	1	ENSG00000104687	GSR	protein_coding
chr7	141562019	141562898	3.88815	3.19448	4.35461	-0.00412388	0.022835	1	ENSG00000006530	AGK	protein_coding
chr21	44028831	44029076	2.51571	3.12325	1.44575	0.00383065	0.022841	1	ENSG00000160218	TRAPPC10	protein_coding
chr1	54318954	54319758	3.6526	4.15176	2.88307	0.00404165	0.022856	1	ENSG00000157216	SSBP3	protein_coding
chr5	6849507	6850569	3.81345	4.45587	2.62594	0.00383241	0.022859	1	ENSG00000250974	LINC02196	lncRNA
chr3	20125523	20125737	2.31237	2.92346	1.23104	0.00382362	0.0229193	1	ENSG00000114166	KAT2B	protein_coding
chr17	4081759	4082599	3.00932	3.84048	0.830681	0.00396929	0.0229236	1	ENSG00000074755	ZZEF1	protein_coding
chr12	70305277	70305851	3.1998	3.73452	2.34081	0.00388861	0.0229308	1	ENSG00000111596	CNOT2	protein_coding
chr2	181224871	181225115	1.47313	0	2.31982	-0.00397037	0.0229454	1	ENSG00000234663	LINC01934	lncRNA
chr2	216186958	216187436	3.20871	3.75519	2.31835	0.00387474	0.0229456	1	ENSG00000079246	XRCC5	protein_coding
chr3	11609987	11610486	3.22379	3.75186	2.38213	0.0039303	0.0230205	1	ENSG00000144560	VGLL4	protein_coding
chr3	11609987	11610486	3.22379	3.75186	2.38213	0.0039303	0.0230205	1	ENSG00000271716	AC022001.2	lncRNA
chr16	18844654	18845022	2.2284	2.9262	0.824753	0.00386911	0.0230211	1	ENSG00000157106	SMG1	protein_coding
chr10	77864791	77865291	2.61721	1.28883	3.29689	-0.003829	0.0230481	1	ENSG00000151208	DLG5	protein_coding
chr1	173994878	173995409	3.22153	3.7349	2.41717	0.00396995	0.0230876	1	ENSG00000135870	RC3H1	protein_coding
chr12	109449848	109452916	7.3026	7.70599	6.74065	0.0045444	0.0230903	1	ENSG00000174527	MYO1H	protein_coding
chr12	109449848	109452916	7.3026	7.70599	6.74065	0.0045444	0.0230903	1	ENSG00000110906	KCTD10	protein_coding
chr15	58742134	58743113	3.67773	4.17859	2.90409	0.00397873	0.0231227	1	ENSG00000137845	ADAM10	protein_coding
chr17	58000504	58000873	2.37023	2.97775	1.30039	0.00380397	0.0231396	1	ENSG00000266086	AC015813.2	protein_coding
chr17	40627027	40627392	2.55693	3.14939	1.53417	0.00381338	0.0231562	1	ENSG00000073584	SMARCE1	protein_coding
chr17	40627027	40627392	2.55693	3.14939	1.53417	0.00381338	0.0231562	1	ENSG00000264058	AC073508.2	protein_coding
chr12	112087599	112088291	3.54295	4.01781	2.83035	0.00406886	0.0231768	1	ENSG00000111300	NAA25	protein_coding
chr2	216005610	216007143	4.43886	3.64147	4.94942	-0.00395627	0.0232071	1	ENSG00000118242	MREG	protein_coding
chr2	216005610	216007143	4.43886	3.64147	4.94942	-0.00395627	0.0232071	1	ENSG00000115425	PECR	protein_coding
chr2	238430015	238430545	3.07038	3.63059	2.14218	0.0038363	0.0232088	1	ENSG00000065802	ASB1	protein_coding
chr6	144657285	144657869	3.90107	4.4631	2.96776	0.00383127	0.0232923	1	ENSG00000152818	UTRN	protein_coding
chr11	64633104	64634662	4.91143	5.353	4.27189	0.00424486	0.0233268	1	ENSG00000110076	NRXN2	protein_coding
chr15	45413116	45413911	3.73145	4.20459	3.02274	0.0040745	0.0233291	1	ENSG00000171763	SPATA5L1	protein_coding
chr5	181181924	181182996	3.4436	3.97668	2.58891	0.00385361	0.0233661	1	ENSG00000248473	LINC01962	lncRNA
chr17	18900681	18901841	4.81748	5.29199	4.10569	0.00407074	0.0233898	1	ENSG00000141127	PRPSAP2	protein_coding
chr21	44969798	44970242	3.09926	3.68371	2.10079	0.0037968	0.0233975	1	ENSG00000160256	FAM207A	protein_coding
chr9	81596604	81598075	5.87948	6.32413	5.23339	0.00422604	0.023408	1	ENSG00000196781	TLE1	protein_coding
chr3	13621072	13622409	5.87718	6.3023	5.27185	0.00435362	0.0234209	1	ENSG00000163520	FBLN2	protein_coding
chr14	106727584	106728526	1.74993	0	2.58252	-0.00390526	0.0234851	1	ENSG00000282600	IGHV3-69-1	IG_V_pseudogene
chr7	138752430	138753435	4.9542	5.45728	4.1752	0.00395558	0.0235191	1	ENSG00000105929	ATP6V0A4	protein_coding
chr16	81687701	81688669	3.22417	3.8247	2.17641	0.00377689	0.0235643	1	ENSG00000153815	CMIP	protein_coding
chr12	124464190	124464771	3.08633	2.18829	3.63564	-0.00383118	0.0236339	1	ENSG00000196498	NCOR2	protein_coding
chr7	36543191	36543909	4.28642	4.7422	3.61635	0.00416112	0.0236409	1	ENSG00000136250	AOAH	protein_coding
chr5	172042333	172042698	1.7067	2.47603	0	0.00387561	0.0236588	1	ENSG00000072786	STK10	protein_coding
chr5	139688829	139689388	3.15987	3.73492	2.1892	0.00378917	0.023672	1	ENSG00000249526	AC008667.1	lncRNA
chr6	13663398	13663781	2.45227	3.07363	1.33723	0.00376177	0.023681	1	ENSG00000010017	RANBP9	protein_coding
chr12	68115404	68115941	2.46441	1.00965	3.17386	-0.00379412	0.0236852	1	ENSG00000255733	IFNG-AS1	lncRNA
chr7	103317133	103317595	2.09555	0.778848	2.77231	-0.00377035	0.0237037	1	ENSG00000105819	PMPCB	protein_coding
chr7	103317133	103317595	2.09555	0.778848	2.77231	-0.00377035	0.0237037	1	ENSG00000105821	DNAJC2	protein_coding
chr6	37836136	37837324	3.87513	4.47069	2.84288	0.003767	0.0237164	1	ENSG00000156639	ZFAND3	protein_coding
chr14	99185519	99186276	3.58895	4.13741	2.69322	0.00380579	0.0237281	1	ENSG00000127152	BCL11B	protein_coding
chr17	44469889	44470496	2.90796	3.48092	1.94339	0.00378181	0.0237301	1	ENSG00000186566	GPATCH8	protein_coding
chr9	124694474	124694952	2.75784	3.45109	1.37358	0.00378668	0.0237473	1	ENSG00000148200	NR6A1	protein_coding
chr9	124694474	124694952	2.75784	3.45109	1.37358	0.00378668	0.0237473	1	ENSG00000224020	MIR181A2HG	lncRNA
chr14	91064686	91065445	3.27462	3.79224	2.45962	0.00386616	0.0237648	1	ENSG00000133943	DGLUCY	protein_coding
chr10	27506646	27507195	2.90556	3.5429	1.73595	0.00375198	0.0237741	1	ENSG00000099246	RAB18	protein_coding
chrX	9515272	9515541	2.31669	2.97153	1.0841	0.00376311	0.0237883	1	ENSG00000101849	TBL1X	protein_coding
chr4	108117371	108117802	1.58771	0	2.44025	-0.00387629	0.0237922	1	ENSG00000138795	LEF1	protein_coding
chr12	109443871	109448816	6.97831	7.55324	6.00797	0.00377269	0.0238581	1	ENSG00000174527	MYO1H	protein_coding
chr12	109443871	109448816	6.97831	7.55324	6.00797	0.00377269	0.0238581	1	ENSG00000255655	AC007570.1	lncRNA
chr12	109443871	109448816	6.97831	7.55324	6.00797	0.00377269	0.0238581	1	ENSG00000110906	KCTD10	protein_coding
chr9	93511156	93513165	6.1163	6.52926	5.53548	0.00441266	0.0238838	1	ENSG00000048828	FAM120A	protein_coding
chr2	221467133	221468075	3.42779	3.98998	2.49403	0.00377473	0.0238896	1	ENSG00000116106	EPHA4	protein_coding
chr4	69759437	69761369	6.63998	7.04864	6.06768	0.00443417	0.0239341	1	ENSG00000173597	SULT1B1	protein_coding
chr15	94300540	94301132	3.07185	3.64109	2.11803	0.00376239	0.0239391	1	ENSG00000140563	MCTP2	protein_coding
chr1	166855506	166855812	1.76237	2.49073	0.219661	0.00381861	0.0239483	1	ENSG00000143157	POGK	protein_coding
chr11	114094641	114098695	5.85828	6.45816	4.81257	0.0037435	0.0239676	1	ENSG00000109906	ZBTB16	protein_coding
chr4	48119400	48119693	1.77681	2.57048	0	0.00384759	0.0240116	1	ENSG00000074966	TXK	protein_coding
chr9	107317263	107318609	3.86006	4.44692	2.85436	0.0037446	0.0240181	1	ENSG00000119318	RAD23B	protein_coding
chr11	61814534	61817588	6.75396	7.16267	6.18157	0.00443385	0.02403	1	ENSG00000134824	FADS2	protein_coding
chr11	61814534	61817588	6.75396	7.16267	6.18157	0.00443385	0.02403	1	ENSG00000149485	FADS1	protein_coding
chr11	61814534	61817588	6.75396	7.16267	6.18157	0.00443385	0.02403	1	ENSG00000284416	MIR1908	miRNA
chr7	92633114	92634196	4.82755	5.26811	4.19013	0.00421556	0.0240792	1	ENSG00000105810	CDK6	protein_coding
chr14	51967778	51968202	2.70293	3.27436	1.7428	0.00376092	0.0240798	1	ENSG00000186469	GNG2	protein_coding
chr14	51967778	51968202	2.70293	3.27436	1.7428	0.00376092	0.0240798	1	ENSG00000259007	AL358333.3	lncRNA
chr7	92076321	92076748	2.37198	3.09537	0.853028	0.00378672	0.0240851	1	ENSG00000127914	AKAP9	protein_coding
chr7	66741719	66741939	1.21257	0	2.09433	-0.00383373	0.0241056	1	ENSG00000284461	AC027644.4	protein_coding
chr7	66741719	66741939	1.21257	0	2.09433	-0.00383373	0.0241056	1	ENSG00000154710	RABGEF1	protein_coding
chr14	88021263	88022666	4.4886	4.98657	3.72191	0.0039048	0.0241293	1	ENSG00000258826	LINC01147	lncRNA
chr5	157327116	157327287	1.82853	2.58732	0.129191	0.00381647	0.0241413	1	ENSG00000055163	CYFIP2	protein_coding
chr18	45960800	45964582	7.70327	8.05579	7.23575	0.004988	0.0241603	1	ENSG00000152223	EPG5	protein_coding
chr8	143989717	143990054	2.25477	1.19457	2.85926	-0.00371735	0.024211	1	ENSG00000178685	PARP10	protein_coding
chr9	6783106	6783841	3.03731	3.6095	2.07494	0.00373783	0.0242111	1	ENSG00000107077	KDM4C	protein_coding
chr10	122403880	122408462	6.67078	7.10187	6.05317	0.00425903	0.0242138	1	ENSG00000107679	PLEKHA1	protein_coding
chr3	48697857	48698386	2.84507	3.48651	1.66103	0.00371678	0.0242179	1	ENSG00000068745	IP6K2	protein_coding
chr14	91279793	91280678	3.33084	3.89789	2.38329	0.00373978	0.0242576	1	ENSG00000015133	CCDC88C	protein_coding
chr5	76523978	76525195	4.29802	4.77431	3.58215	0.00401113	0.0242705	1	ENSG00000145703	IQGAP2	protein_coding
chr11	134409348	134409651	1.96628	2.67114	0.531934	0.00373968	0.0242804	1	ENSG00000109956	B3GAT1	protein_coding
chr6	161244641	161244990	1.63876	2.3931	0	0.00380986	0.0242992	1	ENSG00000026652	AGPAT4	protein_coding
chr5	71622493	71622785	1.52666	0	2.26404	-0.00378913	0.0243013	1	ENSG00000131844	MCCC2	protein_coding
chr7	77609979	77611195	4.84648	5.26047	4.26362	0.00437042	0.0243283	1	ENSG00000127947	PTPN12	protein_coding
chr17	79942781	79943152	1.05823	0	1.83611	-0.00382709	0.0243357	1	ENSG00000167291	TBC1D16	protein_coding
chr18	69861637	69862137	2.78312	3.37956	1.74813	0.0037113	0.0243993	1	ENSG00000150637	CD226	protein_coding
chr3	18430165	18431889	4.74602	5.21259	4.05212	0.00403072	0.0244181	1	ENSG00000131374	TBC1D5	protein_coding
chr3	18430165	18431889	4.74602	5.21259	4.05212	0.00403072	0.0244181	1	ENSG00000182568	SATB1	protein_coding
chr2	201060119	201060626	3.66243	4.13877	2.94645	0.00394432	0.0244281	1	ENSG00000155744	FAM126B	protein_coding
chr3	60012451	60012931	2.14195	2.84103	0.732806	0.00373043	0.0244358	1	ENSG00000189283	FHIT	protein_coding
chr15	65278230	65279298	4.69177	5.13325	4.0524	0.00415989	0.0244426	1	ENSG00000138617	PARP16	protein_coding
chr12	9099719	9100027	1.24	2.03845	0	0.00381612	0.0244531	1	ENSG00000175899	A2M	protein_coding
chr3	10144778	10145132	2.10143	2.78809	0.744587	0.00372774	0.0244669	1	ENSG00000134086	VHL	protein_coding
chr2	61158171	61158450	1.39386	2.22612	0	0.00380516	0.0244884	1	ENSG00000274769	AC016747.4	lncRNA
chr2	61158171	61158450	1.39386	2.22612	0	0.00380516	0.0244884	1	ENSG00000237651	C2orf74	protein_coding
chr2	61158171	61158450	1.39386	2.22612	0	0.00380516	0.0244884	1	ENSG00000271889	AC016747.2	lncRNA
chr17	67492128	67492822	3.10837	3.69088	2.1157	0.00371053	0.0245297	1	ENSG00000154217	PITPNC1	protein_coding
chr15	90422685	90424718	5.91391	6.24262	5.48748	0.00523695	0.0246469	1	ENSG00000140575	IQGAP1	protein_coding
chr6	144517623	144518385	3.22976	3.7728	2.34869	0.00376014	0.0246489	1	ENSG00000152818	UTRN	protein_coding
chr19	3604942	3605267	1.83657	2.60037	0.10938	0.00377261	0.0246559	1	ENSG00000006638	TBXA2R	protein_coding
chr7	8033244	8033583	2.77857	3.40518	1.64591	0.00368229	0.0246663	1	ENSG00000106415	GLCCI1	protein_coding
chr20	44219615	44220116	2.37875	3.09483	0.893919	0.00373449	0.0246664	1	ENSG00000223891	OSER1-DT	lncRNA
chr14	35160742	35161068	1.09833	1.91499	0	0.00379074	0.0247168	1	ENSG00000100890	PRORP	protein_coding
chr14	35160742	35161068	1.09833	1.91499	0	0.00379074	0.0247168	1	ENSG00000258790	AL121594.1	protein_coding
chr11	126387700	126388354	3.09491	3.65521	2.16644	0.00373729	0.0248216	1	ENSG00000110080	ST3GAL4	protein_coding
chr4	108120131	108121299	2.21173	0	3.12182	-0.00362341	0.0248898	1	ENSG00000138795	LEF1	protein_coding
chrX	24493509	24495588	5.73322	6.18926	5.06261	0.00405157	0.0248932	1	ENSG00000067992	PDK3	protein_coding
chr16	10385776	10387053	5.20483	5.57594	4.7039	0.00470869	0.0248935	1	ENSG00000166669	ATF7IP2	protein_coding
chr7	137920641	137921952	4.36565	4.82418	3.68956	0.00406046	0.0248956	1	ENSG00000182158	CREB3L2	protein_coding
chr3	15519292	15521726	6.72561	7.12592	6.16966	0.00443262	0.0249308	1	ENSG00000206561	COLQ	protein_coding
chr10	395336	395710	2.47819	3.07133	1.45337	0.00367402	0.0249383	1	ENSG00000151240	DIP2C	protein_coding
chr10	103879227	103879545	0.563182	1.4593	0	0.00368541	0.0249695	1	ENSG00000260461	AL133355.1	lncRNA
chr10	103879227	103879545	0.563182	1.4593	0	0.00368541	0.0249695	1	ENSG00000107960	STN1	protein_coding
chr1	198755365	198756263	3.57519	4.13965	2.63503	0.00370921	0.0250241	1	ENSG00000081237	PTPRC	protein_coding
chr17	80739055	80739888	4.50749	5.02467	3.69358	0.00380409	0.0250349	1	ENSG00000141564	RPTOR	protein_coding
chr10	12112735	12113652	4.04372	4.52613	3.31376	0.00391165	0.0250376	1	ENSG00000181192	DHTKD1	protein_coding
chr4	20915268	20917331	5.86469	6.29917	5.24004	0.00417751	0.0250477	1	ENSG00000185774	KCNIP4	protein_coding
chr2	61291948	61292358	2.45612	3.13872	1.11592	0.00367049	0.0250519	1	ENSG00000115464	USP34	protein_coding
chr7	139735468	139737142	5.00323	5.41348	4.4278	0.00435759	0.0250677	1	ENSG00000064393	HIPK2	protein_coding
chr17	75351844	75352465	3.03171	3.60252	2.07335	0.00368664	0.0250682	1	ENSG00000177885	GRB2	protein_coding
chr17	75351844	75352465	3.03171	3.60252	2.07335	0.00368664	0.0250682	1	ENSG00000265987	AC011933.4	lncRNA
chrX	10097904	10099689	6.45105	6.81863	5.95657	0.00474108	0.0251013	1	ENSG00000047644	WWC3	protein_coding
chr7	69596806	69597250	2.64713	3.23773	1.63008	0.0036668	0.025115	1	ENSG00000234215	CT66	lncRNA
chr6	105994108	105995295	3.80635	2.72158	4.41849	-0.00365202	0.0251289	1	ENSG00000057657	PRDM1	protein_coding
chr19	41431264	41432045	3.18839	3.77983	2.16878	0.00365621	0.0251565	1	ENSG00000105341	DMAC2	protein_coding
chr5	146223697	146223984	1.95119	2.63626	0.600922	0.00366862	0.0251607	1	ENSG00000275740	AC091959.1	protein_coding
chr5	146223697	146223984	1.95119	2.63626	0.600922	0.00366862	0.0251607	1	ENSG00000091009	RBM27	protein_coding
chr13	22114625	22115339	3.98701	4.44848	3.30443	0.00401246	0.0251864	1	ENSG00000276476	LINC00540	lncRNA
chr6	15451457	15453509	6.4432	6.78763	5.98987	0.00498799	0.0252589	1	ENSG00000008083	JARID2	protein_coding
chr5	157394231	157394973	3.47804	4.03042	2.57161	0.00369974	0.0252668	1	ENSG00000055163	CYFIP2	protein_coding
chr5	157394231	157394973	3.47804	4.03042	2.57161	0.00369974	0.0252668	1	ENSG00000285868	AC008676.3	protein_coding
chr13	73985574	73986275	4.37535	4.84868	3.66622	0.00393266	0.0252862	1	ENSG00000118922	KLF12	protein_coding
chr7	77308385	77310866	5.69545	6.10148	5.12834	0.00434274	0.0253094	1	ENSG00000135205	CCDC146	protein_coding
chr7	77308385	77310866	5.69545	6.10148	5.12834	0.00434274	0.0253094	1	ENSG00000186088	GSAP	protein_coding
chr5	139584666	139585020	1.69848	0.171296	2.4236	-0.00367977	0.0253148	1	ENSG00000131508	UBE2D2	protein_coding
chr2	65018232	65018638	1.26517	0	2.06558	-0.00372829	0.0253167	1	ENSG00000237638	LINC02245	lncRNA
chr2	65018232	65018638	1.26517	0	2.06558	-0.00372829	0.0253167	1	ENSG00000115902	SLC1A4	protein_coding
chr3	15438911	15441529	6.03026	6.39586	5.53937	0.00473048	0.0253437	1	ENSG00000206562	METTL6	protein_coding
chr3	15438911	15441529	6.03026	6.39586	5.53937	0.00473048	0.0253437	1	ENSG00000144597	EAF1	protein_coding
chr3	15438911	15441529	6.03026	6.39586	5.53937	0.00473048	0.0253437	1	ENSG00000249786	EAF1-AS1	lncRNA
chr17	2063936	2065647	4.6973	5.24108	3.81423	0.00371442	0.0253511	1	ENSG00000070366	SMG6	protein_coding
chr5	107430031	107430653	3.42771	2.65593	3.92781	-0.00381489	0.0253796	1	ENSG00000184349	EFNA5	protein_coding
chr20	58658947	58659131	1.9482	2.6143	0.673199	0.00364305	0.025433	1	ENSG00000124222	STX16	protein_coding
chr20	58658947	58659131	1.9482	2.6143	0.673199	0.00364305	0.025433	1	ENSG00000254995	STX16-NPEPL1	protein_coding
chr10	104417467	104418199	3.19904	3.87675	1.87859	0.00363738	0.0254332	1	ENSG00000120051	CFAP58	protein_coding
chr9	124698851	124699942	4.06489	4.55779	3.31034	0.00384413	0.0254365	1	ENSG00000148200	NR6A1	protein_coding
chr11	11922066	11922497	3.10261	3.64153	2.23254	0.00372873	0.0254447	1	ENSG00000170242	USP47	protein_coding
chr2	61421002	61422963	4.49136	4.97948	3.7481	0.0038456	0.0254942	1	ENSG00000115464	USP34	protein_coding
chr7	152026288	152026458	1.2815	2.10521	0	0.00371361	0.0255219	1	ENSG00000178234	GALNT11	protein_coding
chr3	64216333	64217269	3.93633	4.68553	2.28862	0.00368531	0.025522	1	ENSG00000163637	PRICKLE2	protein_coding
chr18	46204059	46205568	5.76759	6.17398	5.19977	0.00434012	0.0255278	1	ENSG00000152242	C18orf25	protein_coding
chr9	124673722	124674216	1.69101	2.40895	0.197621	0.00366765	0.0255303	1	ENSG00000148200	NR6A1	protein_coding
chr9	124673722	124674216	1.69101	2.40895	0.197621	0.00366765	0.0255303	1	ENSG00000224020	MIR181A2HG	lncRNA
chr12	109469072	109471368	6.09383	6.53788	5.44903	0.00407644	0.0255756	1	ENSG00000110906	KCTD10	protein_coding
chr6	3107948	3108756	3.06848	3.65928	2.05083	0.00362798	0.0256098	1	ENSG00000137275	RIPK1	protein_coding
chr1	226153808	226154122	1.50277	2.34677	0	0.00370171	0.0256336	1	ENSG00000182827	ACBD3	protein_coding
chr1	226153808	226154122	1.50277	2.34677	0	0.00370171	0.0256336	1	ENSG00000234478	ACBD3-AS1	lncRNA
chr10	80521957	80522372	2.57589	3.20682	1.4285	0.00360837	0.025653	1	ENSG00000108219	TSPAN14	protein_coding
chr15	65887581	65888271	3.85372	4.34003	3.1147	0.00383467	0.0256589	1	ENSG00000103769	RAB11A	protein_coding
chr17	82536319	82536557	1.43973	2.23054	0	0.00369736	0.0256966	1	ENSG00000141568	FOXK2	protein_coding
chr17	48137568	48137981	2.7536	3.34175	1.74398	0.00362453	0.0257137	1	ENSG00000141293	SKAP1	protein_coding
chr10	11331492	11331882	2.83086	3.44241	1.74801	0.00360728	0.0257149	1	ENSG00000048740	CELF2	protein_coding
chr14	99433511	99434680	3.82296	4.39174	2.87042	0.00363302	0.0257948	1	ENSG00000183576	SETD3	protein_coding
chr13	31934001	31935070	4.95165	5.41144	4.27278	0.00399226	0.0258211	1	ENSG00000073910	FRY	protein_coding
chr14	51852044	51853326	5.62449	6.06522	4.98672	0.00407808	0.0258286	1	ENSG00000186469	GNG2	protein_coding
chr13	51420565	51421922	5.96324	6.3578	5.41836	0.0044104	0.02583	1	ENSG00000102786	INTS6	protein_coding
chr2	24276585	24276908	1.55301	2.3436	0	0.00368574	0.0258578	1	ENSG00000198399	ITSN2	protein_coding
chr8	99869207	99869535	2.24831	2.92838	0.918352	0.00360736	0.0258976	1	ENSG00000132549	VPS13B	protein_coding
chr7	142012231	142014419	6.43877	6.91837	5.71531	0.00388025	0.0259552	1	ENSG00000257335	MGAM	protein_coding
chr8	144357660	144359116	4.94367	4.31164	5.38168	-0.00406129	0.025977	1	ENSG00000185803	SLC52A2	protein_coding
chr8	144357660	144359116	4.94367	4.31164	5.38168	-0.00406129	0.025977	1	ENSG00000182325	FBXL6	protein_coding
chr17	77403788	77404245	1.63951	2.38104	0.0314919	0.00363372	0.0260337	1	ENSG00000184640	SEPTIN9	protein_coding
chr13	20061932	20062381	2.56737	1.27446	3.2381	-0.00358343	0.0260647	1	ENSG00000121741	ZMYM2	protein_coding
chr1	8524440	8526894	5.52863	5.97485	4.87923	0.0040307	0.0260704	1	ENSG00000142599	RERE	protein_coding
chr10	16443073	16443439	2.80914	3.43361	1.6837	0.00358022	0.0260884	1	ENSG00000165983	PTER	protein_coding
chr20	48683078	48685487	5.4538	5.89256	4.8202	0.00406155	0.0261014	1	ENSG00000124126	PREX1	protein_coding
chr6	37843146	37846099	6.64344	7.08649	6.00077	0.00405608	0.0261396	1	ENSG00000156639	ZFAND3	protein_coding
chr17	6938407	6939181	3.27926	3.82776	2.38341	0.00364825	0.0261453	1	ENSG00000262943	ALOX12P2	transcribed_unprocessed_pseudogene
chr17	6938407	6939181	3.27926	3.82776	2.38341	0.00364825	0.0261453	1	ENSG00000215067	ALOX12-AS1	lncRNA
chr11	128798174	128798464	2.04161	2.71138	0.752446	0.0035821	0.0261692	1	ENSG00000151702	FLI1	protein_coding
chr10	78320288	78320980	2.90542	3.59459	1.53825	0.00358772	0.0261945	1	ENSG00000282863	AC012560.1	lncRNA
chr10	78320288	78320980	2.90542	3.59459	1.53825	0.00358772	0.0261945	1	ENSG00000230417	LINC00595	lncRNA
chr1	35605546	35606473	2.56503	1.1958	3.25469	-0.00357823	0.0262277	1	ENSG00000126067	PSMB2	protein_coding
chr12	111408573	111413574	7.80617	8.22119	7.22125	0.00422945	0.0262296	1	ENSG00000111252	SH2B3	protein_coding
chr6	32834861	32835284	2.56044	1.17852	3.25313	-0.00357268	0.0262297	1	ENSG00000250264	AL669918.1	protein_coding
chr6	32834861	32835284	2.56044	1.17852	3.25313	-0.00357268	0.0262297	1	ENSG00000204267	TAP2	protein_coding
chr14	62096712	62099418	6.81802	7.22164	6.25564	0.00431749	0.0262467	1	ENSG00000139973	SYT16	protein_coding
chr14	49929996	49931240	4.44319	4.98178	3.574	0.00366225	0.0262914	1	ENSG00000214900	LINC01588	lncRNA
chr20	44902050	44902372	1.25995	2.00143	0	0.00362678	0.0262957	1	ENSG00000166913	YWHAB	protein_coding
chrX	45000890	45002454	4.88338	5.2861	4.32275	0.00430867	0.0263045	1	ENSG00000147050	KDM6A	protein_coding
chr6	25014650	25015877	3.74699	2.87854	4.28529	-0.00368784	0.0263331	1	ENSG00000111913	RIPOR2	protein_coding
chr6	25014650	25015877	3.74699	2.87854	4.28529	-0.00368784	0.0263331	1	ENSG00000286633	AL160400.1	lncRNA
chr18	69867769	69868508	3.16471	3.67913	2.35774	0.00371157	0.0263334	1	ENSG00000150637	CD226	protein_coding
chr13	113170346	113171496	5.06678	5.53415	4.37108	0.00390915	0.0263517	1	ENSG00000126231	PROZ	protein_coding
chr3	183515929	183516777	2.78163	3.58212	0.828799	0.00364082	0.0263623	1	ENSG00000172578	KLHL6	protein_coding
chr6	27760967	27763156	5.28046	1.88739	6.21011	-0.00330388	0.0264189	1	ENSG00000287252	AL009179.1	lncRNA
chr2	54955181	54956715	5.0928	5.6127	4.27203	0.00371255	0.0264246	1	ENSG00000214595	EML6	protein_coding
chr17	7039568	7040149	2.87519	3.46194	1.86981	0.00356861	0.0264334	1	ENSG00000174327	SLC16A13	protein_coding
chr20	30278573	30280552	4.78442	5.30227	3.96883	0.00370542	0.0264421	1	ENSG00000205611	LINC01597	lncRNA
chr5	102772965	102773458	2.94104	3.45054	2.14627	0.00371859	0.0265321	1	ENSG00000145730	PAM	protein_coding
chr17	77435192	77435879	2.67868	3.38831	1.22311	0.00357397	0.0265591	1	ENSG00000184640	SEPTIN9	protein_coding
chr11	2985973	2986231	1.61759	2.36255	0	0.00360327	0.0266002	1	ENSG00000205531	NAP1L4	protein_coding
chr5	151328365	151329156	3.52183	4.11355	2.50137	0.00355727	0.0266411	1	ENSG00000186335	SLC36A2	protein_coding
chr9	81687175	81687878	3.11219	3.78855	1.79711	0.00354727	0.026644	1	ENSG00000196781	TLE1	protein_coding
chr12	111424147	111424711	2.52959	3.20073	1.23505	0.00354953	0.0266499	1	ENSG00000111252	SH2B3	protein_coding
chr1	33179094	33179436	1.16669	2.06495	0	0.00353234	0.0266562	1	ENSG00000116525	TRIM62	protein_coding
chr18	76490436	76491058	2.6998	3.38271	1.35838	0.00354291	0.0266576	1	ENSG00000101493	ZNF516	protein_coding
chr16	28277124	28278450	4.27935	3.30999	4.85396	-0.00358318	0.0266604	1	ENSG00000283662	AC138904.3	lncRNA
chr16	28277124	28278450	4.27935	3.30999	4.85396	-0.00358318	0.0266604	1	ENSG00000188322	SBK1	protein_coding
chr10	74036984	74037930	4.1975	4.71362	3.38627	0.00369944	0.0266838	1	ENSG00000035403	VCL	protein_coding
chrX	119655838	119656053	1.69385	2.42827	0.121569	0.00357904	0.0266856	1	ENSG00000125354	SEPTIN6	protein_coding
chr1	43451630	43452016	1.798	2.50387	0.359196	0.00356573	0.026687	1	ENSG00000198198	SZT2	protein_coding
chr1	43451630	43452016	1.798	2.50387	0.359196	0.00356573	0.026687	1	ENSG00000178922	HYI	protein_coding
chr13	109570254	109570701	2.81388	3.45832	1.61915	0.00353475	0.0267065	1	ENSG00000285534	AL163541.1	lncRNA
chr9	131612824	131613126	2.12008	0.688688	2.82427	-0.00354323	0.0267438	1	ENSG00000107263	RAPGEF1	protein_coding
chr11	67488219	67488984	2.7806	1.41174	3.47017	-0.0035469	0.0267822	1	ENSG00000110711	AIP	protein_coding
chr2	98630085	98630543	2.96497	3.49321	2.12289	0.00362895	0.0268244	1	ENSG00000071073	MGAT4A	protein_coding
chr8	123129687	123130598	4.31332	4.75532	3.67287	0.00400075	0.0268825	1	ENSG00000156787	TBC1D31	protein_coding
chr7	77734823	77735213	2.85236	3.39274	1.97841	0.00360268	0.026894	1	ENSG00000187257	RSBN1L	protein_coding
chr17	29710726	29711533	3.28469	3.84749	2.34922	0.00356928	0.0269142	1	ENSG00000141298	SSH2	protein_coding
chr15	58917173	58917505	2.37472	2.96086	1.37116	0.00353933	0.0269151	1	ENSG00000157450	RNF111	protein_coding
chr15	58917173	58917505	2.37472	2.96086	1.37116	0.00353933	0.0269151	1	ENSG00000137776	SLTM	protein_coding
chr10	5762581	5762994	2.73795	3.35063	1.65145	0.00352856	0.0269268	1	ENSG00000108021	TASOR2	protein_coding
chr1	225464949	225465964	4.58285	5.08219	3.81289	0.00375633	0.0269361	1	ENSG00000234476	LINC02765	lncRNA
chr1	225464949	225465964	4.58285	5.08219	3.81289	0.00375633	0.0269361	1	ENSG00000282418	AC092811.1	lncRNA
chr3	52688827	52689232	1.73022	2.49411	0.00254164	0.00358675	0.0269394	1	ENSG00000163938	GNL3	protein_coding
chr3	52688827	52689232	1.73022	2.49411	0.00254164	0.00358675	0.0269394	1	ENSG00000280904	AC104446.3	snoRNA
chr3	52688827	52689232	1.73022	2.49411	0.00254164	0.00358675	0.0269394	1	ENSG00000252787	AC104446.1	snoRNA
chr1	42324910	42325252	1.80244	2.54334	0.197621	0.00357086	0.0269804	1	ENSG00000198815	FOXJ3	protein_coding
chr19	45253216	45254373	5.42668	4.76716	5.8776	-0.00395351	0.0270526	1	ENSG00000007047	MARK4	protein_coding
chr17	36501091	36501306	1.11806	0	1.94443	-0.00357823	0.0270586	1	ENSG00000278259	MYO19	protein_coding
chr6	109222670	109223149	3.34783	3.90378	2.43153	0.00358447	0.0271421	1	ENSG00000203799	CCDC162P	transcribed_unitary_pseudogene
chr5	132663039	132664522	4.68004	3.20348	5.39432	-0.00352228	0.0272389	1	ENSG00000223442	TH2LCRR	lncRNA
chr3	187033784	187034295	2.3427	3.01402	1.04748	0.00350674	0.0272421	1	ENSG00000073849	ST6GAL1	protein_coding
chr4	36141311	36143039	4.66467	5.1361	3.95985	0.00383573	0.0272426	1	ENSG00000047365	ARAP2	protein_coding
chr9	638098	638606	2.62279	3.29283	1.33254	0.00350318	0.0272462	1	ENSG00000107104	KANK1	protein_coding
chr6	24834573	24836785	5.15144	5.56099	4.57741	0.00421042	0.0272474	1	ENSG00000111913	RIPOR2	protein_coding
chrX	51892250	51892647	1.65503	2.45674	0	0.00356507	0.0272958	1	ENSG00000179222	MAGED1	protein_coding
chr17	7042941	7043542	2.66202	3.53164	0.129376	0.00351265	0.0273052	1	ENSG00000174326	SLC16A11	protein_coding
chr7	116250888	116251385	3.26085	3.77663	2.45047	0.00363515	0.0273686	1	ENSG00000135269	TES	protein_coding
chr7	116250888	116251385	3.26085	3.77663	2.45047	0.00363515	0.0273686	1	ENSG00000243243	AC073130.2	lncRNA
chr7	116250888	116251385	3.26085	3.77663	2.45047	0.00363515	0.0273686	1	ENSG00000237813	AC002066.1	lncRNA
chr13	36344654	36347045	7.1774	7.51805	6.73061	0.00490862	0.0273865	1	ENSG00000133104	SPART	protein_coding
chr13	36344654	36347045	7.1774	7.51805	6.73061	0.00490862	0.0273865	1	ENSG00000120664	SPART-AS1	lncRNA
chr2	317074	318790	4.57908	2.65753	5.37487	-0.00355606	0.027404	1	ENSG00000233684	LINC01865	lncRNA
chrX	153974557	153975084	2.45456	1.33942	3.07595	-0.00348879	0.0274446	1	ENSG00000177854	TMEM187	protein_coding
chr2	8442030	8442760	3.96454	4.43019	3.2727	0.00384712	0.0274721	1	ENSG00000236790	LINC00299	lncRNA
chr1	50708854	50709483	3.39159	3.96945	2.4127	0.00351931	0.0274889	1	ENSG00000185104	FAF1	protein_coding
chr10	16470035	16471680	6.31361	6.67358	5.83284	0.00465683	0.0275085	1	ENSG00000165983	PTER	protein_coding
chr6	41685492	41685990	2.89391	3.55057	1.65461	0.003481	0.0275111	1	ENSG00000112561	TFEB	protein_coding
chr1	198735614	198738725	6.22482	6.58447	5.74463	0.00464555	0.0275211	1	ENSG00000081237	PTPRC	protein_coding
chr11	114258438	114259049	2.52657	3.21168	1.17611	0.00348642	0.0276009	1	ENSG00000256947	AP002518.2	lncRNA
chr11	114258438	114259049	2.52657	3.21168	1.17611	0.00348642	0.0276009	1	ENSG00000166741	NNMT	protein_coding
chr1	198751595	198752349	3.82357	4.26314	3.18825	0.00393842	0.0276064	1	ENSG00000081237	PTPRC	protein_coding
chr2	98729691	98730004	2.48859	3.09609	1.41877	0.00348701	0.0276139	1	ENSG00000071073	MGAT4A	protein_coding
chr2	230335215	230337057	5.8646	6.25876	5.32051	0.00431382	0.0276159	1	ENSG00000185404	SP140L	protein_coding
chr12	108554954	108555156	1.79799	2.55854	0.0889521	0.00351169	0.0276747	1	ENSG00000075856	SART3	protein_coding
chr3	142209252	142210111	4.18027	4.63045	3.52233	0.00390319	0.027695	1	ENSG00000175066	GK5	protein_coding
chr4	77739364	77740096	3.85193	4.31357	3.169	0.00386574	0.02772	1	ENSG00000138767	CNOT6L	protein_coding
chr11	122846436	122851209	7.56678	6.99672	7.9743	-0.0042015	0.0277898	1	ENSG00000285909	AP002762.2	lncRNA
chr11	122846436	122851209	7.56678	6.99672	7.9743	-0.0042015	0.0277898	1	ENSG00000109943	CRTAM	protein_coding
chr18	69934547	69937173	7.48925	7.80698	7.08118	0.00519838	0.0278099	1	ENSG00000150637	CD226	protein_coding
chr1	89862777	89863884	5.46971	5.94951	4.74577	0.00375667	0.0278543	1	ENSG00000271949	AC093423.3	protein_coding
chr1	89862777	89863884	5.46971	5.94951	4.74577	0.00375667	0.0278543	1	ENSG00000171492	LRRC8D	protein_coding
chr7	70787484	70788940	4.59993	5.12423	3.76795	0.00359706	0.0278729	1	ENSG00000158321	AUTS2	protein_coding
chr5	32134891	32135268	2.36038	3.07609	0.877217	0.00348121	0.0278928	1	ENSG00000113384	GOLPH3	protein_coding
chr8	38128869	38129196	2.1956	2.85915	0.930359	0.00345741	0.0279059	1	ENSG00000129691	ASH2L	protein_coding
chr3	111882556	111883093	3.9244	4.3899	3.23288	0.00382964	0.0279069	1	ENSG00000144824	PHLDB2	protein_coding
chr6	160481183	160481394	2.4228	3.01187	1.41037	0.00347185	0.0279121	1	ENSG00000213071	LPAL2	transcribed_unprocessed_pseudogene
chr3	198071707	198072172	2.43559	0.0721369	3.28813	-0.00347029	0.0279957	1	ENSG00000226435	ANKRD18DP	transcribed_unprocessed_pseudogene
chr19	23386255	23386523	2.64735	3.25209	1.58633	0.00346131	0.0280064	1	ENSG00000167232	ZNF91	protein_coding
chr10	122388260	122388590	2.31478	2.95542	1.13354	0.00344924	0.0280079	1	ENSG00000107679	PLEKHA1	protein_coding
chr7	100040570	100040807	1.02264	1.87383	0	0.00346546	0.028041	1	ENSG00000106261	ZKSCAN1	protein_coding
chr11	118226677	118227281	3.24148	3.83298	2.22169	0.00346481	0.0280495	1	ENSG00000160588	MPZL3	protein_coding
chr2	161163224	161164582	4.83192	4.17735	5.28053	-0.00391464	0.0280577	1	ENSG00000136560	TANK	protein_coding
chr1	13790565	13790977	2.68728	3.23235	1.80073	0.00354179	0.0280691	1	ENSG00000116731	PRDM2	protein_coding
chrX	44266519	44267458	4.62114	5.02328	4.06164	0.0041755	0.0280703	1	ENSG00000183690	EFHC2	protein_coding
chr14	87955374	87956260	4.41581	4.86364	3.76295	0.00389559	0.0280818	1	ENSG00000054983	GALC	protein_coding
chr16	70508757	70509656	4.18327	3.47552	4.65599	-0.0037911	0.0281008	1	ENSG00000103051	COG4	protein_coding
chr22	46052147	46055809	7.1465	7.52912	6.62426	0.00438981	0.028104	1	ENSG00000182257	PRR34	lncRNA
chr22	46052147	46055809	7.1465	7.52912	6.62426	0.00438981	0.028104	1	ENSG00000273289	AL121672.3	lncRNA
chr22	46052147	46055809	7.1465	7.52912	6.62426	0.00438981	0.028104	1	ENSG00000241990	PRR34-AS1	lncRNA
chr22	46052147	46055809	7.1465	7.52912	6.62426	0.00438981	0.028104	1	ENSG00000197182	MIRLET7BHG	lncRNA
chr22	46052147	46055809	7.1465	7.52912	6.62426	0.00438981	0.028104	1	ENSG00000231010	AL121672.1	lncRNA
chr5	87380706	87381433	2.9214	3.4739	2.01462	0.00352956	0.0281944	1	ENSG00000145715	RASA1	protein_coding
chr5	87380706	87381433	2.9214	3.4739	2.01462	0.00352956	0.0281944	1	ENSG00000134480	CCNH	protein_coding
chr9	124691593	124692035	1.95178	2.70981	0.256627	0.00348733	0.0281951	1	ENSG00000148200	NR6A1	protein_coding
chr9	124691593	124692035	1.95178	2.70981	0.256627	0.00348733	0.0281951	1	ENSG00000224020	MIR181A2HG	lncRNA
chr2	171523483	171524042	2.87023	3.43948	1.91638	0.00347129	0.0281965	1	ENSG00000071967	CYBRD1	protein_coding
chr20	8213715	8214527	4.54484	5.02845	3.8121	0.00371822	0.028205	1	ENSG00000182621	PLCB1	protein_coding
chr9	127728871	127729276	2.19087	2.8562	0.918839	0.00343671	0.0282127	1	ENSG00000167094	TTC16	protein_coding
chr12	1204198	1205602	6.66309	7.02744	6.17445	0.00456268	0.0282201	1	ENSG00000082805	ERC1	protein_coding
chr8	23068443	23069863	4.314	3.32426	4.89552	-0.0034846	0.0282251	1	ENSG00000120889	TNFRSF10B	protein_coding
chr8	23068443	23069863	4.314	3.32426	4.89552	-0.0034846	0.0282251	1	ENSG00000246130	AC107959.2	lncRNA
chr1	86747308	86747710	2.39266	3.03289	1.21292	0.00343147	0.0282574	1	ENSG00000097033	SH3GLB1	protein_coding
chr3	136368372	136368641	2.13411	2.83177	0.731069	0.00344422	0.0282602	1	ENSG00000118007	STAG1	protein_coding
chr14	71398653	71399695	4.56463	5.0053	3.92698	0.00392926	0.0283098	1	ENSG00000197555	SIPA1L1	protein_coding
chr17	29731011	29731413	3.00938	3.53575	2.1721	0.00354332	0.0283209	1	ENSG00000141298	SSH2	protein_coding
chr6	125833967	125836059	6.42556	6.836	5.84976	0.00412989	0.0283286	1	ENSG00000111912	NCOA7	protein_coding
chr2	84963173	84963677	2.49095	3.12168	1.34421	0.00342746	0.0283503	1	ENSG00000287625	AC022210.1	lncRNA
chr1	230185976	230187680	5.23537	5.72173	4.49623	0.00369188	0.0283543	1	ENSG00000143641	GALNT2	protein_coding
chr14	89585918	89586210	2.06552	2.73762	0.767216	0.00343016	0.0283773	1	ENSG00000053254	FOXN3	protein_coding
chr14	89585918	89586210	2.06552	2.73762	0.767216	0.00343016	0.0283773	1	ENSG00000259053	AL137230.2	lncRNA
chr5	178238674	178241880	6.45968	6.82492	5.96945	0.00454444	0.0284235	1	ENSG00000050767	COL23A1	protein_coding
chr6	107618315	107619424	4.90297	5.34995	4.2519	0.00388221	0.0284606	1	ENSG00000112320	SOBP	protein_coding
chr18	46596198	46596567	3.07934	3.66732	2.07024	0.00346044	0.0284863	1	ENSG00000167210	LOXHD1	protein_coding
chr14	62078643	62078882	2.21109	2.87781	0.933665	0.00341347	0.0285666	1	ENSG00000139973	SYT16	protein_coding
chr14	62078643	62078882	2.21109	2.87781	0.933665	0.00341347	0.0285666	1	ENSG00000258842	AL390816.1	lncRNA
chr11	114059185	114071241	8.82942	9.24697	8.23941	0.00406978	0.028596	1	ENSG00000109906	ZBTB16	protein_coding
chr20	1131453	1131849	1.8963	0.269247	2.64154	-0.00343411	0.0286287	1	ENSG00000125818	PSMF1	protein_coding
chr5	142958784	142960351	5.0983	5.52681	4.48601	0.00399089	0.0286592	1	ENSG00000145819	ARHGAP26	protein_coding
chr17	5285620	5285836	1.86721	2.51849	0.647743	0.00340468	0.0286824	1	ENSG00000029725	RABEP1	protein_coding
chr16	58584532	58584690	1.50606	2.24142	0	0.00343812	0.0286855	1	ENSG00000125107	CNOT1	protein_coding
chr9	124697010	124698586	5.09945	5.56287	4.41258	0.00376334	0.0287431	1	ENSG00000148200	NR6A1	protein_coding
chr9	124697010	124698586	5.09945	5.56287	4.41258	0.00376334	0.0287431	1	ENSG00000224020	MIR181A2HG	lncRNA
chr17	37357755	37358058	1.86829	2.56438	0.471944	0.00340448	0.0287451	1	ENSG00000278540	ACACA	protein_coding
chr11	121555997	121556448	1.83406	2.53945	0.397365	0.00341125	0.0287988	1	ENSG00000137642	SORL1	protein_coding
chr13	24223676	24225769	5.3064	3.75927	6.03568	-0.00341542	0.0289039	1	ENSG00000273167	AL359736.1	protein_coding
chr13	24223676	24225769	5.3064	3.75927	6.03568	-0.00341542	0.0289039	1	ENSG00000182957	SPATA13	protein_coding
chr16	69346776	69347241	2.88274	1.74103	3.51201	-0.00339761	0.0289433	1	ENSG00000260371	AC026464.3	protein_coding
chr16	69346776	69347241	2.88274	1.74103	3.51201	-0.00339761	0.0289433	1	ENSG00000259900	AC026464.1	protein_coding
chr16	69346776	69347241	2.88274	1.74103	3.51201	-0.00339761	0.0289433	1	ENSG00000157315	TMED6	protein_coding
chr12	9603615	9608634	8.46052	8.8054	8.00641	0.00474539	0.0289555	1	ENSG00000284634	AC092821.3	lncRNA
chr12	9603615	9608634	8.46052	8.8054	8.00641	0.00474539	0.0289555	1	ENSG00000111796	KLRB1	protein_coding
chr1	6590816	6593035	5.91609	6.39783	5.1877	0.00368549	0.0289597	1	ENSG00000162413	KLHL21	protein_coding
chr18	6250448	6252395	5.45275	5.95386	4.67851	0.00360625	0.0289951	1	ENSG00000154655	L3MBTL4	protein_coding
chr16	70157954	70158259	1.26254	0	2.08534	-0.00340651	0.0290315	1	ENSG00000090857	PDPR	protein_coding
chr16	70157954	70158259	1.26254	0	2.08534	-0.00340651	0.0290315	1	ENSG00000247228	AC009060.1	lncRNA
chr21	43361650	43363275	5.94078	6.37038	5.32624	0.00395798	0.0290532	1	ENSG00000237989	LINC01679	lncRNA
chr13	35573354	35573829	2.30224	2.95313	1.08421	0.00337773	0.0291181	1	ENSG00000172915	NBEA	protein_coding
chr12	54967187	54968954	4.49681	5.00853	3.69657	0.00355437	0.0291287	1	ENSG00000135426	TESPA1	protein_coding
chr17	67140772	67141317	3.45816	3.92643	2.76044	0.0037301	0.029184	1	ENSG00000198265	HELZ	protein_coding
chr2	55600801	55601244	2.34386	1.05208	3.0143	-0.00337462	0.0291938	1	ENSG00000275052	PPP4R3B	protein_coding
chr6	33694155	33695706	6.18774	6.59209	5.62392	0.00413757	0.0291987	1	ENSG00000096433	ITPR3	protein_coding
chr6	33694155	33695706	6.18774	6.59209	5.62392	0.00413757	0.0291987	1	ENSG00000137288	UQCC2	protein_coding
chr2	113956530	113957160	3.18598	3.74996	2.24715	0.003436	0.02927	1	ENSG00000115091	ACTR3	protein_coding
chr6	109059004	109060887	7.16967	7.51647	6.7122	0.00470178	0.0292781	1	ENSG00000080546	SESN1	protein_coding
chr6	109059004	109060887	7.16967	7.51647	6.7122	0.00470178	0.0292781	1	ENSG00000199944	RNU6-653P	snRNA
chr16	53911298	53914448	6.70445	7.13694	6.08394	0.00392678	0.029293	1	ENSG00000140718	FTO	protein_coding
chr10	22562631	22565777	7.10153	7.47889	6.5891	0.00436586	0.0292932	1	ENSG00000150867	PIP4K2A	protein_coding
chr15	94340737	94341016	1.70502	2.435	0.154491	0.00339034	0.0293238	1	ENSG00000140563	MCTP2	protein_coding
chr8	124546882	124547885	3.83565	4.29455	3.15874	0.0037559	0.0293336	1	ENSG00000147684	NDUFB9	protein_coding
chr9	121298702	121299017	1.74901	2.50996	0.0377917	0.00340613	0.0293559	1	ENSG00000148180	GSN	protein_coding
chr10	74920133	74920473	2.30873	2.92216	1.21977	0.00336703	0.0293869	1	ENSG00000156650	KAT6B	protein_coding
chr1	54344028	54344403	2.66965	3.28658	1.56925	0.00336828	0.0294163	1	ENSG00000157216	SSBP3	protein_coding
chr2	160346581	160347281	3.28792	3.79213	2.50616	0.00356327	0.029509	1	ENSG00000153250	RBMS1	protein_coding
chr2	64639954	64640588	2.52333	3.17051	1.31872	0.00335369	0.0295204	1	ENSG00000179833	SERTAD2	protein_coding
chr17	75385747	75386066	2.93225	3.46438	2.08003	0.00348331	0.0295604	1	ENSG00000177885	GRB2	protein_coding
chrX	149515808	149516588	3.86411	3.13794	4.34488	-0.0036459	0.0296008	1	ENSG00000010404	IDS	protein_coding
chrX	149515808	149516588	3.86411	3.13794	4.34488	-0.0036459	0.0296008	1	ENSG00000241489	AC244197.3	protein_coding
chrX	149515808	149516588	3.86411	3.13794	4.34488	-0.0036459	0.0296008	1	ENSG00000238039	AC244197.2	lncRNA
chr1	51505155	51505655	2.7153	1.70037	3.30521	-0.00339286	0.0296022	1	ENSG00000085832	EPS15	protein_coding
chr2	28624935	28625462	3.19945	3.7608	2.26804	0.00343036	0.0296048	1	ENSG00000163803	PLB1	protein_coding
chr9	70610106	70610751	3.53514	4.09173	2.61707	0.00342084	0.029615	1	ENSG00000083067	TRPM3	protein_coding
chr17	64532210	64532601	2.20645	2.878	0.910304	0.00334694	0.02965	1	ENSG00000258890	CEP95	protein_coding
chr1	158646138	158646658	3.56236	4.02793	2.87067	0.00370653	0.029705	1	ENSG00000163554	SPTA1	protein_coding
chr10	17645855	17646234	2.91754	3.57663	1.66912	0.00334037	0.0297474	1	ENSG00000136738	STAM	protein_coding
chr2	160347985	160348674	2.78861	3.36645	1.80976	0.00339148	0.0297628	1	ENSG00000153250	RBMS1	protein_coding
chr19	19811988	19813112	3.73168	4.22052	2.98674	0.00358686	0.0298258	1	ENSG00000267581	AC011477.3	lncRNA
chr19	19811988	19813112	3.73168	4.22052	2.98674	0.00358686	0.0298258	1	ENSG00000267419	ZNF56	transcribed_unprocessed_pseudogene
chr19	19811988	19813112	3.73168	4.22052	2.98674	0.00358686	0.0298258	1	ENSG00000081665	ZNF506	protein_coding
chr2	102489098	102490543	3.49669	4.10059	2.43834	0.00335856	0.0298354	1	ENSG00000180251	SLC9A4	protein_coding
chr5	31770829	31771888	4.09824	3.15736	4.66294	-0.00340126	0.0298847	1	ENSG00000133401	PDZD2	protein_coding
chr9	89115930	89116802	3.60933	4.22033	2.52828	0.00334299	0.0299254	1	ENSG00000148082	SHC3	protein_coding
chr14	55582781	55583018	1.35487	2.1564	0	0.00337088	0.0299259	1	ENSG00000126777	KTN1	protein_coding
chr7	70669727	70670712	5.32397	5.71647	4.78306	0.00418191	0.0299415	1	ENSG00000158321	AUTS2	protein_coding
chr2	160313806	160315761	5.00695	5.39963	4.4657	0.0041677	0.0299967	1	ENSG00000153250	RBMS1	protein_coding
chr2	142878020	142878771	2.37144	0.732439	3.11897	-0.0033494	0.0299969	1	ENSG00000115919	KYNU	protein_coding
chr9	99153625	99154545	4.02092	4.53083	3.22514	0.00352662	0.0300162	1	ENSG00000106799	TGFBR1	protein_coding
chrX	10110052	10113043	6.86033	7.49524	5.69916	0.00332672	0.0300375	1	ENSG00000047644	WWC3	protein_coding
chr15	94446189	94447023	3.63507	4.15686	2.8095	0.00347402	0.030063	1	ENSG00000140563	MCTP2	protein_coding
chr11	114120243	114120465	1.45971	2.19671	0	0.00333949	0.0301381	1	ENSG00000109906	ZBTB16	protein_coding
chr2	201222607	201224110	5.80671	6.20917	5.24658	0.0041052	0.0301852	1	ENSG00000003400	CASP10	protein_coding
chr7	151590716	151591291	2.1877	2.90983	0.674732	0.00333329	0.0302019	1	ENSG00000106617	PRKAG2	protein_coding
chr11	121613671	121614104	2.88449	3.48834	1.8263	0.00333109	0.0302257	1	ENSG00000137642	SORL1	protein_coding
chr7	99218422	99218864	3.11026	3.67277	2.1756	0.00336953	0.0302471	1	ENSG00000185467	KPNA7	protein_coding
chr2	238018259	238018551	2.52746	3.11892	1.50777	0.00333531	0.0302676	1	ENSG00000184182	UBE2F	protein_coding
chr2	238018259	238018551	2.52746	3.11892	1.50777	0.00333531	0.0302676	1	ENSG00000258984	UBE2F-SCLY	protein_coding
chr12	9690785	9693520	5.82991	6.20305	5.32526	0.00436203	0.030284	1	ENSG00000069493	CLEC2D	protein_coding
chr10	125077162	125077482	3.19365	3.73004	2.33027	0.00344011	0.0303487	1	ENSG00000175029	CTBP2	protein_coding
chr17	46085770	46086033	1.18685	2.01382	0	0.00333192	0.0303708	1	ENSG00000120071	KANSL1	protein_coding
chr5	180020402	180020728	2.94655	3.50037	2.03614	0.00339071	0.0304011	1	ENSG00000113269	RNF130	protein_coding
chr1	27465149	27466219	3.85888	4.38647	3.01847	0.00345874	0.0304489	1	ENSG00000158195	WASF2	protein_coding
chr7	50663679	50664053	2.0503	0.138297	2.84464	-0.00333398	0.0304738	1	ENSG00000106070	GRB10	protein_coding
chr3	160532499	160532955	2.8249	3.39615	1.86527	0.00333985	0.0305302	1	ENSG00000186432	KPNA4	protein_coding
chr15	74433703	74434662	4.0075	3.08587	4.56536	-0.00336059	0.0306256	1	ENSG00000138623	SEMA7A	protein_coding
chr2	127408142	127408575	2.17272	0.719255	2.88188	-0.00330061	0.0306265	1	ENSG00000287742	AC068282.2	lncRNA
chr10	22552886	22553585	3.80267	4.31322	3.00532	0.00349332	0.0306387	1	ENSG00000150867	PIP4K2A	protein_coding
chr1	7926710	7928137	4.81514	4.13145	5.27712	-0.00370772	0.0306643	1	ENSG00000049249	TNFRSF9	protein_coding
chr2	20291102	20291637	2.26293	1.01704	2.92134	-0.0032866	0.0306679	1	ENSG00000055917	PUM2	protein_coding
chr7	77612124	77612439	1.31429	2.08181	0	0.00331214	0.0306749	1	ENSG00000127947	PTPN12	protein_coding
chr14	103871998	103872665	3.00979	1.93181	3.61984	-0.00330677	0.0306958	1	ENSG00000258534	AL132712.1	lncRNA
chr3	160833280	160833687	2.30866	2.97703	1.02491	0.00328529	0.0306995	1	ENSG00000163590	PPM1L	protein_coding
chr13	51422241	51422850	3.51996	3.9956	2.80559	0.00361196	0.0307166	1	ENSG00000102786	INTS6	protein_coding
chr7	141990471	141991485	4.13657	4.82377	2.77753	0.00328386	0.0307554	1	ENSG00000257335	MGAM	protein_coding
chr1	7936766	7937972	4.20282	2.73378	4.91544	-0.00329292	0.0307605	1	ENSG00000049249	TNFRSF9	protein_coding
chr1	246568525	246572181	7.18947	7.59688	6.61964	0.00402312	0.0307887	1	ENSG00000162852	CNST	protein_coding
chr17	29676991	29678065	4.48492	4.93598	3.82508	0.00373499	0.0307996	1	ENSG00000264031	ABHD15-AS1	lncRNA
chr17	29676991	29678065	4.48492	4.93598	3.82508	0.00373499	0.0307996	1	ENSG00000141298	SSH2	protein_coding
chr15	43329210	43329417	1.0949	1.92946	0	0.00330104	0.030853	1	ENSG00000168806	LCMT2	protein_coding
chr8	118306322	118308666	4.42055	4.93661	3.60946	0.00345205	0.0308648	1	ENSG00000177570	SAMD12	protein_coding
chr8	118306322	118308666	4.42055	4.93661	3.60946	0.00345205	0.0308648	1	ENSG00000225885	AC023590.1	lncRNA
chr6	32529637	32530361	3.14423	2.10481	3.7421	-0.00329739	0.0308942	1	ENSG00000198502	HLA-DRB5	protein_coding
chr9	99149212	99152549	7.00125	7.37078	6.50323	0.00433631	0.0310243	1	ENSG00000106799	TGFBR1	protein_coding
chr10	35458445	35460441	5.62923	6.09167	4.94449	0.00365517	0.0310287	1	ENSG00000108100	CCNY	protein_coding
chr20	6013602	6014036	2.05275	2.77281	0.549481	0.0032777	0.0310325	1	ENSG00000286235	AL035461.3	protein_coding
chr20	6013602	6014036	2.05275	2.77281	0.549481	0.0032777	0.0310325	1	ENSG00000088766	CRLS1	protein_coding
chr7	105299163	105299543	2.2442	1.00198	2.90164	-0.00326195	0.0311107	1	ENSG00000135250	SRPK2	protein_coding
chr9	76615091	76615464	2.12865	0.799128	2.80862	-0.00326049	0.031127	1	ENSG00000187210	GCNT1	protein_coding
chr9	76615091	76615464	2.12865	0.799128	2.80862	-0.00326049	0.031127	1	ENSG00000106772	PRUNE2	protein_coding
chr3	20154019	20154545	2.98794	3.56136	2.02201	0.00331688	0.0311411	1	ENSG00000114166	KAT2B	protein_coding
chr6	80451847	80455832	7.82446	8.24484	7.22875	0.003911	0.031146	1	ENSG00000233967	AL359715.1	lncRNA
chr3	150587991	150589093	4.33356	4.84943	3.52295	0.00343978	0.0311695	1	ENSG00000120742	SERP1	protein_coding
chr13	113183062	113184247	4.52362	5.08116	3.60289	0.00334767	0.0311869	1	ENSG00000126226	PCID2	protein_coding
chr14	74654764	74655771	3.59946	4.18618	2.59417	0.00330217	0.0312139	1	ENSG00000119682	AREL1	protein_coding
chrX	19826561	19827540	4.3396	4.7588	3.74628	0.00391985	0.0312711	1	ENSG00000147010	SH3KBP1	protein_coding
chr2	26477347	26478217	3.07045	1.00547	3.88686	-0.00327456	0.0312943	1	ENSG00000115155	OTOF	protein_coding
chr3	126466811	126467294	2.74535	1.64938	3.36094	-0.00326735	0.0313039	1	ENSG00000070476	ZXDC	protein_coding
chr1	241627876	241628255	2.59026	3.19073	1.54273	0.00328659	0.0313202	1	ENSG00000054277	OPN3	protein_coding
chr15	94301976	94302812	3.40542	3.95676	2.50183	0.00332616	0.0314012	1	ENSG00000140563	MCTP2	protein_coding
chr2	201281342	201281843	3.78631	4.21476	3.17416	0.00386059	0.0314102	1	ENSG00000064012	CASP8	protein_coding
chr20	49683626	49687390	6.8118	6.33496	7.16958	-0.00442681	0.0314268	1	ENSG00000158470	B4GALT5	protein_coding
chr21	24428316	24429251	5.60263	5.97854	5.09287	0.0042676	0.0314661	1	ENSG00000237484	LINC01684	lncRNA
chr5	127589976	127590819	3.93361	1.62117	4.78055	-0.00324215	0.031503	1	ENSG00000282925	AC010424.3	lncRNA
chr14	91774732	91775383	2.41632	3.10094	1.06789	0.00323659	0.0315682	1	ENSG00000133962	CATSPERB	protein_coding
chr10	7189661	7190241	3.08125	2.14856	3.64306	-0.00332512	0.0315826	1	ENSG00000198879	SFMBT2	protein_coding
chr10	103083435	103083823	2.64691	3.26822	1.53202	0.00324313	0.0315892	1	ENSG00000148842	CNNM2	protein_coding
chr3	120052093	120053171	4.53566	4.92172	4.00697	0.00415346	0.0316143	1	ENSG00000082701	GSK3B	protein_coding
chr3	120052093	120053171	4.53566	4.92172	4.00697	0.00415346	0.0316143	1	ENSG00000288662	AC092910.4	lncRNA
chr14	91305993	91307254	4.49305	4.89689	3.93024	0.00400195	0.0316565	1	ENSG00000015133	CCDC88C	protein_coding
chr5	177591966	177592740	4.01201	3.35188	4.46321	-0.00371465	0.03168	1	ENSG00000184840	TMED9	protein_coding
chr6	41979564	41979949	3.43641	3.91653	2.71173	0.00353146	0.031688	1	ENSG00000112576	CCND3	protein_coding
chr12	54504266	54505289	4.08163	4.53657	3.41339	0.00365343	0.0316958	1	ENSG00000123338	NCKAP1L	protein_coding
chr9	79575707	79576256	2.88596	3.47177	1.88341	0.00327176	0.0317362	1	ENSG00000106829	TLE4	protein_coding
chr19	53157939	53158456	2.51141	3.21703	1.07372	0.00322927	0.0317465	1	ENSG00000197937	ZNF347	protein_coding
chr7	139660238	139660578	2.11396	2.82235	0.663909	0.00323188	0.0317526	1	ENSG00000064393	HIPK2	protein_coding
chr12	57818375	57819074	3.37407	3.89351	2.55447	0.00339052	0.0317697	1	ENSG00000135407	AVIL	protein_coding
chr7	142482935	142483311	1.16954	1.9898	0	0.00324213	0.0317712	1	ENSG00000211725	TRBV5-5	TR_V_gene
chr3	33847657	33849669	5.51869	5.92929	4.94256	0.00393763	0.0318098	1	ENSG00000170248	PDCD6IP	protein_coding
chr12	25068729	25069759	3.98992	4.42722	3.35938	0.00377609	0.0319242	1	ENSG00000118308	IRAG2	protein_coding
chr21	44031360	44032054	3.16972	3.65655	2.4295	0.00347948	0.0319323	1	ENSG00000160218	TRAPPC10	protein_coding
chr20	8144254	8146427	6.03289	6.45795	5.42769	0.00382804	0.0319449	1	ENSG00000182621	PLCB1	protein_coding
chr12	68844928	68845133	1.80774	2.45755	0.593653	0.00321445	0.0319638	1	ENSG00000135679	MDM2	protein_coding
chr12	68844928	68845133	1.80774	2.45755	0.593653	0.00321445	0.0319638	1	ENSG00000135678	CPM	protein_coding
chr6	110295152	110297394	5.85659	6.23741	5.33773	0.0041671	0.031969	1	ENSG00000053328	METTL24	protein_coding
chr18	69881215	69881493	2.73735	3.27161	1.87956	0.00334999	0.0320103	1	ENSG00000150637	CD226	protein_coding
chr1	41994291	41994913	2.97284	3.5292	2.05541	0.00328796	0.0320838	1	ENSG00000127124	HIVEP3	protein_coding
chr9	36396012	36396305	2.12087	2.75802	0.951917	0.00320932	0.0321063	1	ENSG00000137075	RNF38	protein_coding
chr1	171525166	171525899	3.47573	3.939	2.78916	0.00358838	0.032119	1	ENSG00000117523	PRRC2C	protein_coding
chr20	59252338	59254734	6.60589	6.97315	6.112	0.00430418	0.0321305	1	ENSG00000124203	ZNF831	protein_coding
chr7	139566052	139566491	2.56329	3.1287	1.62039	0.00327983	0.0321496	1	ENSG00000064393	HIPK2	protein_coding
chr19	37348729	37349176	2.2201	2.88412	0.953047	0.00320424	0.0321523	1	ENSG00000181666	ZNF875	protein_coding
chr6	33074718	33076925	7.75406	7.24814	8.12788	-0.00423172	0.0321697	1	ENSG00000231389	HLA-DPA1	protein_coding
chr6	33074718	33076925	7.75406	7.24814	8.12788	-0.00423172	0.0321697	1	ENSG00000223865	HLA-DPB1	protein_coding
chr1	56877177	56878645	5.8139	6.41806	4.75473	0.00323152	0.0321786	1	ENSG00000157131	C8A	protein_coding
chr3	136803967	136804484	2.34954	3.03762	0.986864	0.00320304	0.0321928	1	ENSG00000286915	AC096992.3	lncRNA
chr12	79887802	79888919	4.36201	4.81031	3.70814	0.00365444	0.0321993	1	ENSG00000058272	PPP1R12A	protein_coding
chr14	99466582	99469340	6.42863	6.84211	5.84679	0.00390616	0.0322415	1	ENSG00000183576	SETD3	protein_coding
chr16	68164958	68165296	2.91941	3.46129	2.04142	0.00332114	0.0322455	1	ENSG00000072736	NFATC3	protein_coding
chr14	102949114	102949328	1.8884	2.58593	0.48589	0.00320117	0.0322789	1	ENSG00000198752	CDC42BPB	protein_coding
chr8	42920144	42921343	4.84461	5.27709	4.22413	0.00376215	0.0323118	1	ENSG00000168172	HOOK3	protein_coding
chr20	19867751	19868904	3.77517	4.54288	2.02579	0.00321389	0.0323583	1	ENSG00000132669	RIN2	protein_coding
chr11	33722558	33722909	2.25004	1.11963	2.87598	-0.00319869	0.0323677	1	ENSG00000085063	CD59	protein_coding
chr20	36635624	36636037	2.29991	0.95764	2.98303	-0.00318768	0.0324633	1	ENSG00000101082	SLA2	protein_coding
chr5	126445684	126446049	1.82341	0.236809	2.5607	-0.00319947	0.0324963	1	ENSG00000155324	GRAMD2B	protein_coding
chr5	126445684	126446049	1.82341	0.236809	2.5607	-0.00319947	0.0324963	1	ENSG00000250602	AC093535.1	lncRNA
chr11	46591023	46591479	2.19842	2.87421	0.885592	0.00318385	0.0325411	1	ENSG00000110497	AMBRA1	protein_coding
chr10	92602170	92603259	4.3057	3.44625	4.8406	-0.00332597	0.0325716	1	ENSG00000138160	KIF11	protein_coding
chr3	105783725	105784103	2.02197	2.69007	0.739266	0.00317683	0.0326722	1	ENSG00000114423	CBLB	protein_coding
chr18	23384657	23385413	3.43818	4.05266	2.34581	0.0032037	0.0326766	1	ENSG00000134490	TMEM241	protein_coding
chr9	21993357	21993761	1.24418	0	2.06277	-0.00319412	0.0327162	1	ENSG00000264545	AL359922.1	protein_coding
chr9	21993357	21993761	1.24418	0	2.06277	-0.00319412	0.0327162	1	ENSG00000147889	CDKN2A	protein_coding
chr7	33662876	33663440	3.49312	4.01976	2.65516	0.00333915	0.0327416	1	ENSG00000122507	BBS9	protein_coding
chr3	136502218	136502571	1.77593	2.51192	0.195858	0.00318355	0.0327488	1	ENSG00000118007	STAG1	protein_coding
chr7	44646634	44647123	1.89281	0.37372	2.61623	-0.00317802	0.0327575	1	ENSG00000105953	OGDH	protein_coding
chr3	20089580	20089914	2.10995	2.8015	0.732806	0.00317145	0.0327781	1	ENSG00000114166	KAT2B	protein_coding
chr12	109494334	109496197	5.56035	5.99007	4.94557	0.00375637	0.0328433	1	ENSG00000151148	UBE3B	protein_coding
chr2	216160376	216160583	1.65322	2.3609	0.20635	0.00317488	0.0328473	1	ENSG00000079246	XRCC5	protein_coding
chr3	113535773	113537098	4.67476	5.08196	4.10535	0.00389219	0.0328965	1	ENSG00000072858	SIDT1	protein_coding
chr21	13952998	13953490	1.9201	2.64819	0.378717	0.00317398	0.0329096	1	ENSG00000215559	ANKRD20A11P	transcribed_unprocessed_pseudogene
chr1	32319380	32320882	5.20053	5.56228	4.7166	0.00433308	0.0329141	1	ENSG00000116478	HDAC1	protein_coding
chr19	51245227	51246467	4.71042	5.14998	4.07513	0.00368913	0.0329302	1	ENSG00000179213	SIGLECL1	protein_coding
chr12	46367306	46369891	6.36863	6.71978	5.90352	0.00444307	0.032933	1	ENSG00000134294	SLC38A2	protein_coding
chr6	111797933	111798434	3.22253	3.81892	2.1877	0.00321072	0.0329959	1	ENSG00000010810	FYN	protein_coding
chr12	69329545	69331856	7.90967	8.34623	7.28066	0.00370899	0.0330486	1	ENSG00000274979	AC020656.2	lncRNA
chr14	73066359	73066971	2.32174	2.94085	1.21416	0.00317026	0.0330631	1	ENSG00000119707	RBM25	protein_coding
chr14	52692682	52692856	1.29294	2.07893	0	0.00317139	0.0331136	1	ENSG00000197930	ERO1A	protein_coding
chr11	72568958	72571982	7.36138	7.77962	6.76999	0.00382251	0.0331507	1	ENSG00000227467	LINC01537	lncRNA
chr11	121504434	121506102	4.88708	5.34689	4.20818	0.00357034	0.0331751	1	ENSG00000137642	SORL1	protein_coding
chr11	17159268	17159926	3.28617	3.82157	2.42542	0.00329758	0.0332219	1	ENSG00000011405	PIK3C2A	protein_coding
chr17	5198401	5198991	4.32176	4.7354	3.73958	0.00382893	0.0332446	1	ENSG00000261879	AC087500.1	lncRNA
chr19	45498386	45498976	2.96089	1.89029	3.56864	-0.00318871	0.0332523	1	ENSG00000213889	PPM1N	protein_coding
chr3	113015001	113015808	3.19992	3.73283	2.34566	0.00328494	0.0332629	1	ENSG00000163607	GTPBP8	protein_coding
chr3	113015001	113015808	3.19992	3.73283	2.34566	0.00328494	0.0332629	1	ENSG00000163608	NEPRO	protein_coding
chr2	29325220	29326158	4.45908	3.67789	4.96305	-0.00339242	0.0333331	1	ENSG00000171094	ALK	protein_coding
chr2	29325220	29326158	4.45908	3.67789	4.96305	-0.00339242	0.0333331	1	ENSG00000286963	AC074096.1	lncRNA
chr3	75785021	75785825	3.75873	4.20666	3.10564	0.00367644	0.0333557	1	ENSG00000227124	ZNF717	protein_coding
chr8	129852541	129854920	5.91891	6.24204	5.50188	0.00476418	0.0333738	1	ENSG00000153310	CYRIB	protein_coding
chr5	14252067	14252766	3.2294	2.17366	3.83248	-0.00319111	0.0334409	1	ENSG00000038382	TRIO	protein_coding
chr13	41346292	41347060	3.35873	3.96361	2.29727	0.0031647	0.0334481	1	ENSG00000172766	NAA16	protein_coding
chr5	173019915	173020534	3.61358	4.08888	2.89998	0.00350568	0.0335351	1	ENSG00000113732	ATP6V0E1	protein_coding
chr8	55922886	55925206	5.44733	5.8499	4.88697	0.00393795	0.0335703	1	ENSG00000254087	LYN	protein_coding
chr11	108349677	108350680	3.83274	4.29956	3.13828	0.00348268	0.0335744	1	ENSG00000149311	ATM	protein_coding
chr11	108349677	108350680	3.83274	4.29956	3.13828	0.00348268	0.0335744	1	ENSG00000166323	C11orf65	protein_coding
chr1	193047230	193048111	4.0109	4.47232	3.32845	0.00356022	0.0335754	1	ENSG00000116750	UCHL5	protein_coding
chr11	10454653	10455184	1.56266	2.36966	0	0.00313482	0.0336438	1	ENSG00000133805	AMPD3	protein_coding
chr11	67167176	67167543	2.3818	2.96855	1.37642	0.0031805	0.0336612	1	ENSG00000173120	KDM2A	protein_coding
chr12	107741295	107741580	1.72772	2.45774	0.176998	0.00313286	0.0336951	1	ENSG00000110851	PRDM4	protein_coding
chr12	107741295	107741580	1.72772	2.45774	0.176998	0.00313286	0.0336951	1	ENSG00000258136	AC007622.2	lncRNA
chr7	7221353	7222174	4.38426	4.85324	3.68496	0.00349812	0.0337064	1	ENSG00000106392	C1GALT1	protein_coding
chr19	8528952	8529582	3.27539	3.84947	2.30754	0.00320045	0.0337173	1	ENSG00000142347	MYO1F	protein_coding
chr6	158995215	158995536	1.69918	0.0808473	2.44273	-0.00312975	0.0337287	1	ENSG00000130363	RSPH3	protein_coding
chr6	158995215	158995536	1.69918	0.0808473	2.44273	-0.00312975	0.0337287	1	ENSG00000271913	AL035530.2	lncRNA
chr8	144413187	144413988	3.23354	3.73791	2.45136	0.00335407	0.0337501	1	ENSG00000147804	SLC39A4	protein_coding
chr11	121561538	121563485	5.50036	5.93411	4.87723	0.00368384	0.033763	1	ENSG00000137642	SORL1	protein_coding
chr22	44708276	44708884	2.91404	3.46465	2.01243	0.00321635	0.033769	1	ENSG00000186654	PRR5	protein_coding
chr22	44708276	44708884	2.91404	3.46465	2.01243	0.00321635	0.033769	1	ENSG00000248405	PRR5-ARHGAP8	protein_coding
chr10	11257412	11260516	6.48705	6.79495	6.0951	0.00497941	0.0337889	1	ENSG00000048740	CELF2	protein_coding
chr16	84599492	84600219	3.1463	2.18877	3.71683	-0.00317665	0.0338099	1	ENSG00000103187	COTL1	protein_coding
chr17	44422952	44427230	6.58294	6.95632	6.07785	0.00415312	0.0338387	1	ENSG00000186566	GPATCH8	protein_coding
chr7	77687712	77688132	2.816	3.39761	1.82602	0.00317316	0.0338482	1	ENSG00000214293	APTR	lncRNA
chr5	140546455	140546654	2.04101	2.70431	0.776672	0.00311266	0.033938	1	ENSG00000254996	ANKHD1-EIF4EBP3	protein_coding
chr5	140546455	140546654	2.04101	2.70431	0.776672	0.00311266	0.033938	1	ENSG00000213523	SRA1	protein_coding
chr10	5103070	5105463	5.55407	6.00924	4.88531	0.00356765	0.0339389	1	ENSG00000196139	AKR1C3	protein_coding
chr11	18493590	18493978	2.61078	3.17951	1.6584	0.00319015	0.0339465	1	ENSG00000074319	TSG101	protein_coding
chr1	67414040	67415146	4.39407	4.80312	3.82099	0.00387813	0.0339677	1	ENSG00000142864	SERBP1	protein_coding
chr11	121528693	121529016	2.51402	3.11149	1.47581	0.00313827	0.0339877	1	ENSG00000137642	SORL1	protein_coding
chr8	143974885	143975189	1.80379	0	2.58087	-0.00312032	0.0340061	1	ENSG00000178209	PLEC	protein_coding
chr14	99429858	99430130	2.44221	3.05536	1.3542	0.00313471	0.0340079	1	ENSG00000183576	SETD3	protein_coding
chr8	104622685	104623333	4.2966	4.76485	3.59896	0.00351867	0.0340648	1	ENSG00000169946	ZFPM2	protein_coding
chr9	113885688	113886844	4.71416	5.14298	4.10124	0.0037119	0.0340823	1	ENSG00000157657	ZNF618	protein_coding
chr6	38066047	38066472	2.23444	2.8422	1.16381	0.00312634	0.0340972	1	ENSG00000156639	ZFAND3	protein_coding
chr3	37326807	37327291	3.07515	3.57999	2.29185	0.00333092	0.0341446	1	ENSG00000144674	GOLGA4	protein_coding
chr3	23881343	23881532	1.54648	2.24485	0.140361	0.00310298	0.034148	1	ENSG00000170142	UBE2E1	protein_coding
chr16	69462133	69462322	1.98633	2.63495	0.776521	0.00310293	0.0341621	1	ENSG00000103018	CYB5B	protein_coding
chr20	48778549	48779179	3.65112	4.18139	2.80376	0.00325304	0.0341955	1	ENSG00000124126	PREX1	protein_coding
chr1	179036929	179037470	2.31227	2.93407	1.19576	0.00312149	0.0341995	1	ENSG00000116199	FAM20B	protein_coding
chr17	76442876	76443213	2.09159	2.82253	0.53639	0.00310335	0.0342305	1	ENSG00000175931	UBE2O	protein_coding
chr7	2960606	2961006	3.34788	3.85563	2.55746	0.00332868	0.0342325	1	ENSG00000198286	CARD11	protein_coding
chr2	144384683	144385010	2.17348	2.81559	0.987068	0.00311456	0.0342419	1	ENSG00000169554	ZEB2	protein_coding
chr15	90780655	90782091	5.23095	5.60489	4.72482	0.00410303	0.0342454	1	ENSG00000197299	BLM	protein_coding
chr11	114124719	114126346	4.36839	4.91172	3.48653	0.00322243	0.0342814	1	ENSG00000109906	ZBTB16	protein_coding
chr1	243354497	243355134	3.36736	2.3209	3.96749	-0.0031508	0.034302	1	ENSG00000054282	SDCCAG8	protein_coding
chr2	84882056	84882608	3.8301	2.7523	4.44009	-0.00312225	0.0343237	1	ENSG00000186854	TRABD2A	protein_coding
chr11	67217412	67217638	2.13402	2.79616	0.874129	0.00309577	0.0343359	1	ENSG00000173120	KDM2A	protein_coding
chr1	44783616	44785334	5.2549	4.69997	5.65468	-0.00386073	0.0343539	1	ENSG00000142959	BEST4	protein_coding
chr1	153777699	153778503	2.85974	3.52271	1.59668	0.00309132	0.0343672	1	ENSG00000143554	SLC27A3	protein_coding
chr3	142157267	142157656	2.94978	3.5279	1.9701	0.00316674	0.0343672	1	ENSG00000175066	GK5	protein_coding
chr5	14258639	14259137	2.22951	0.87893	2.91466	-0.00309175	0.0343728	1	ENSG00000038382	TRIO	protein_coding
chr22	39363617	39364801	2.97907	3.79183	0.940655	0.00309282	0.0344199	1	ENSG00000100321	SYNGR1	protein_coding
chr9	214497	216075	5.17927	4.74894	5.51029	-0.00454146	0.0344207	1	ENSG00000183784	DOCK8-AS1	lncRNA
chr9	214497	216075	5.17927	4.74894	5.51029	-0.00454146	0.0344207	1	ENSG00000107099	DOCK8	protein_coding
chr6	169583861	169584788	5.27455	5.67318	4.72184	0.00391968	0.0344477	1	ENSG00000285733	AL031315.1	protein_coding
chr6	169583861	169584788	5.27455	5.67318	4.72184	0.00391968	0.0344477	1	ENSG00000184465	WDR27	protein_coding
chr6	34288746	34289291	3.02751	3.60392	2.05288	0.00314847	0.0345155	1	ENSG00000272325	NUDT3	protein_coding
chr6	34288746	34289291	3.02751	3.60392	2.05288	0.00314847	0.0345155	1	ENSG00000270800	RPS10-NUDT3	protein_coding
chr1	154097973	154098219	0.555537	0	1.55554	-0.0029315	0.0345322	1	ENSG00000143552	NUP210L	protein_coding
chr8	70471883	70472147	1.79747	2.59725	0	0.00309276	0.034535	1	ENSG00000253143	AC022730.3	lncRNA
chr8	70471883	70472147	1.79747	2.59725	0	0.00309276	0.034535	1	ENSG00000253967	AC022730.4	lncRNA
chr5	126817197	126817564	2.05171	2.64757	1.01853	0.00311392	0.034578	1	ENSG00000113368	LMNB1	protein_coding
chr11	18580113	18580570	2.99223	3.56611	2.02496	0.00315619	0.0345844	1	ENSG00000151116	UEVLD	protein_coding
chr7	77344481	77344886	2.58812	3.12895	1.71297	0.00320249	0.0345881	1	ENSG00000186088	GSAP	protein_coding
chr13	113213869	113214600	3.12394	3.6726	2.22767	0.00319045	0.0346069	1	ENSG00000139842	CUL4A	protein_coding
chr17	415950	417266	5.74649	6.16667	5.15118	0.00372762	0.0346167	1	ENSG00000187624	C17orf97	protein_coding
chr6	129279483	129284856	7.99056	8.42516	7.36567	0.00364824	0.0346513	1	ENSG00000196569	LAMA2	protein_coding
chr2	239316464	239320046	7.43208	7.85839	6.82431	0.00370656	0.0346516	1	ENSG00000068024	HDAC4	protein_coding
chr20	17572060	17572704	2.97812	1.90522	3.58659	-0.00312111	0.0346574	1	ENSG00000125868	DSTN	protein_coding
chr21	46347733	46348222	1.76433	2.57484	0	0.00307826	0.034689	1	ENSG00000160299	PCNT	protein_coding
chr2	190435964	190436184	1.37382	0	2.14673	-0.00308155	0.0346933	1	ENSG00000151690	MFSD6	protein_coding
chr3	143119087	143127373	8.06927	8.44383	7.56202	0.00410731	0.0346974	1	ENSG00000175040	CHST2	protein_coding
chr3	143119087	143127373	8.06927	8.44383	7.56202	0.00410731	0.0346974	1	ENSG00000241679	AC018450.1	lncRNA
chr10	110033722	110034137	1.85784	2.53533	0.538254	0.00307414	0.0347089	1	ENSG00000148700	ADD3	protein_coding
chr5	81008333	81008565	2.01534	2.67105	0.779524	0.00307457	0.0347264	1	ENSG00000113319	RASGRF2	protein_coding
chr1	212340173	212341416	4.55587	4.9532	4.00568	0.00385346	0.0347521	1	ENSG00000066027	PPP2R5A	protein_coding
chr6	399736	400246	1.90248	0.0483816	2.68774	-0.00307868	0.0347568	1	ENSG00000137265	IRF4	protein_coding
chr17	46081072	46083412	5.56391	5.901	5.12323	0.00451062	0.0347586	1	ENSG00000120071	KANSL1	protein_coding
chr9	72356032	72357190	4.60092	4.99944	4.04843	0.00390813	0.0347726	1	ENSG00000225434	LINC01504	lncRNA
chr9	72356032	72357190	4.60092	4.99944	4.04843	0.00390813	0.0347726	1	ENSG00000107372	ZFAND5	protein_coding
chr17	2952251	2952448	1.8465	2.50406	0.603841	0.00307168	0.0347832	1	ENSG00000132359	RAP1GAP2	protein_coding
chr11	83185593	83186107	2.92249	3.46277	2.04877	0.00320174	0.0348132	1	ENSG00000165494	PCF11	protein_coding
chr11	83185593	83186107	2.92249	3.46277	2.04877	0.00320174	0.0348132	1	ENSG00000247137	AP000873.1	lncRNA
chr11	83185593	83186107	2.92249	3.46277	2.04877	0.00320174	0.0348132	1	ENSG00000269939	PCF11-AS1	lncRNA
chr15	58618926	58619740	4.13607	4.62531	3.39016	0.00335772	0.0348248	1	ENSG00000137845	ADAM10	protein_coding
chr4	153506918	153508175	4.69176	5.13541	4.04781	0.00359507	0.0348544	1	ENSG00000121210	TMEM131L	protein_coding
chr15	68282544	68283087	2.64011	3.203	1.70435	0.00314924	0.0348792	1	ENSG00000169018	FEM1B	protein_coding
chr17	46054301	46054846	2.66777	3.24355	1.69499	0.00313891	0.0349098	1	ENSG00000120071	KANSL1	protein_coding
chr3	39350570	39351577	3.73847	4.28196	2.85618	0.00318734	0.0349162	1	ENSG00000287780	AC104850.2	lncRNA
chr9	97682089	97682432	2.45279	3.07406	1.33804	0.00308338	0.0349859	1	ENSG00000136936	XPA	protein_coding
chr1	50491726	50492172	3.05542	3.53365	2.33511	0.00339939	0.034986	1	ENSG00000185104	FAF1	protein_coding
chr17	46170214	46170986	4.57043	4.92919	4.09183	0.0042596	0.0349988	1	ENSG00000120071	KANSL1	protein_coding
chr17	49315592	49315927	3.41652	2.63627	3.9201	-0.00332441	0.0350067	1	ENSG00000177369	FLJ40194	lncRNA
chr17	49315592	49315927	3.41652	2.63627	3.9201	-0.00332441	0.0350067	1	ENSG00000198740	ZNF652	protein_coding
chr11	88318040	88318772	3.64232	4.13601	2.8859	0.00333151	0.035018	1	ENSG00000109861	CTSC	protein_coding
chr13	51811981	51812526	0.512294	1.51229	0	0.00280131	0.0350421	1	ENSG00000285444	AL162377.3	protein_coding
chr13	51811981	51812526	0.512294	1.51229	0	0.00280131	0.0350421	1	ENSG00000231856	AL162377.1	lncRNA
chrX	136745614	136745879	2.55989	3.12062	1.63023	0.00315558	0.0350561	1	ENSG00000129675	ARHGEF6	protein_coding
chr17	48402598	48403346	3.64232	4.09116	2.98727	0.00348371	0.0350764	1	ENSG00000141293	SKAP1	protein_coding
chrX	139785176	139786214	3.30025	3.85779	2.37951	0.00316429	0.0350772	1	ENSG00000101974	ATP11C	protein_coding
chr5	43654796	43655305	2.05289	2.68882	0.888237	0.0030619	0.0351074	1	ENSG00000112992	NNT	protein_coding
chr8	129895635	129897918	6.12502	6.44834	5.70766	0.00466943	0.0352182	1	ENSG00000153310	CYRIB	protein_coding
chr8	129895635	129897918	6.12502	6.44834	5.70766	0.00466943	0.0352182	1	ENSG00000254263	AC022973.4	lncRNA
chr5	50819863	50821077	4.23642	4.64387	3.66652	0.00381567	0.0352649	1	ENSG00000151883	PARP8	protein_coding
chr2	219209259	219210566	4.35227	4.82404	3.64669	0.00339987	0.0352719	1	ENSG00000158552	ZFAND2B	protein_coding
chr2	219209259	219210566	4.35227	4.82404	3.64669	0.00339987	0.0352719	1	ENSG00000284820	AC068946.2	protein_coding
chr2	219209259	219210566	4.35227	4.82404	3.64669	0.00339987	0.0352719	1	ENSG00000115657	ABCB6	protein_coding
chr15	77143054	77144926	5.79985	6.23244	5.17913	0.00362902	0.035326	1	ENSG00000173517	PEAK1	protein_coding
chr19	4298170	4300149	4.98983	5.50613	4.17814	0.00325358	0.0353329	1	ENSG00000167664	TMIGD2	protein_coding
chr13	73869850	73871391	4.35744	4.8269	3.65705	0.00341139	0.0353563	1	ENSG00000118922	KLF12	protein_coding
chr3	71108845	71111261	5.7104	6.10727	5.16112	0.00387275	0.0353596	1	ENSG00000114861	FOXP1	protein_coding
chr3	71108845	71111261	5.7104	6.10727	5.16112	0.00387275	0.0353596	1	ENSG00000285708	AC097634.4	protein_coding
chr2	234449253	234449660	2.78612	3.44814	1.52666	0.00304093	0.0354498	1	ENSG00000228162	AC097713.1	lncRNA
chr2	234449253	234449660	2.78612	3.44814	1.52666	0.00304093	0.0354498	1	ENSG00000231682	LINC01891	lncRNA
chr11	114114307	114114594	1.84719	2.63511	0	0.00303932	0.0355201	1	ENSG00000109906	ZBTB16	protein_coding
chr6	15434312	15435500	4.9363	5.32753	4.39779	0.00390538	0.0355331	1	ENSG00000008083	JARID2	protein_coding
chrX	20210771	20211471	3.47258	3.90572	2.85071	0.00363246	0.035538	1	ENSG00000177189	RPS6KA3	protein_coding
chr3	16981458	16982363	3.52692	4.07155	2.64157	0.00316467	0.0355503	1	ENSG00000154822	PLCL2	protein_coding
chr7	75879764	75880133	2.42973	3.0594	1.28664	0.00305683	0.0355512	1	ENSG00000005486	RHBDD2	protein_coding
chr6	37824537	37828625	6.47161	6.80146	6.04327	0.00456152	0.0356778	1	ENSG00000156639	ZFAND3	protein_coding
chr16	57613665	57614091	2.0355	0.432082	2.77613	-0.00303062	0.035699	1	ENSG00000205336	ADGRG1	protein_coding
chr12	54962142	54962671	2.43096	3.09281	1.17215	0.00303382	0.0357042	1	ENSG00000135426	TESPA1	protein_coding
chr13	113184343	113185878	5.63526	6.04227	5.06623	0.00378912	0.0357171	1	ENSG00000126226	PCID2	protein_coding
chr8	66715584	66716971	5.25231	5.67986	4.642	0.00366849	0.035722	1	ENSG00000288602	C8orf44-SGK3	protein_coding
chr8	66715584	66716971	5.25231	5.67986	4.642	0.00366849	0.035722	1	ENSG00000104205	SGK3	protein_coding
chr3	111607357	111611087	7.22116	7.5621	6.77388	0.00441013	0.0357252	1	ENSG00000153283	CD96	protein_coding
chr17	2180666	2184605	6.58318	7.02687	5.93913	0.00354618	0.0357784	1	ENSG00000070366	SMG6	protein_coding
chr8	1868159	1868660	3.89104	4.35122	3.21131	0.0034464	0.0357974	1	ENSG00000283239	KBTBD11-OT1	protein_coding
chr8	1868159	1868660	3.89104	4.35122	3.21131	0.0034464	0.0357974	1	ENSG00000104728	ARHGEF10	protein_coding
chr20	63942424	63942755	2.41122	3.05245	1.22789	0.00304247	0.0358057	1	ENSG00000198276	UCKL1	protein_coding
chr20	63942424	63942755	2.41122	3.05245	1.22789	0.00304247	0.0358057	1	ENSG00000207554	MIR647	miRNA
chr22	50442572	50446337	7.28292	7.61823	6.84531	0.00446534	0.0359497	1	ENSG00000100239	PPP6R2	protein_coding
chr22	50442572	50446337	7.28292	7.61823	6.84531	0.00446534	0.0359497	1	ENSG00000100241	SBF1	protein_coding
chr5	66003511	66003910	2.52953	3.15157	1.41221	0.00303182	0.0360075	1	ENSG00000112851	ERBIN	protein_coding
chrX	24198649	24199292	3.04841	3.60445	2.13187	0.00312557	0.0360738	1	ENSG00000005889	ZFX	protein_coding
chr7	70775350	70776070	2.94369	3.60483	1.68757	0.00301308	0.0360943	1	ENSG00000158321	AUTS2	protein_coding
chr17	47620797	47622442	4.76846	5.19288	4.16454	0.00367184	0.0361541	1	ENSG00000141279	NPEPPS	protein_coding
chr17	47620797	47622442	4.76846	5.19288	4.16454	0.00367184	0.0361541	1	ENSG00000263766	AC025682.1	lncRNA
chr20	48703548	48704045	2.19392	1.06441	2.81959	-0.00304317	0.0361626	1	ENSG00000124126	PREX1	protein_coding
chr3	14955975	14956217	2.09055	2.75502	0.821752	0.00301611	0.0361642	1	ENSG00000177463	NR2C2	protein_coding
chr5	172859679	172860270	2.31939	2.94267	1.19792	0.00302698	0.0361644	1	ENSG00000113719	ERGIC1	protein_coding
chr11	68535826	68536241	3.10819	3.63079	2.28058	0.00322336	0.0361669	1	ENSG00000110075	PPP6R3	protein_coding
chr11	108278368	108281960	6.55373	6.90604	6.08659	0.00424708	0.0361709	1	ENSG00000149311	ATM	protein_coding
chr17	29752536	29753187	3.86601	4.35822	3.11309	0.00328581	0.0362114	1	ENSG00000141298	SSH2	protein_coding
chr21	37439039	37439851	3.27715	3.82937	2.37113	0.00313191	0.0362207	1	ENSG00000157540	DYRK1A	protein_coding
chr17	29275224	29275758	3.09334	3.63061	2.22761	0.00318519	0.0362403	1	ENSG00000108256	NUFIP2	protein_coding
chr4	20895665	20897335	6.10777	6.48713	5.59162	0.00397422	0.0363193	1	ENSG00000185774	KCNIP4	protein_coding
chr15	39720933	39721216	2.59977	3.17802	1.61973	0.00309262	0.0363208	1	ENSG00000150667	FSIP1	protein_coding
chr12	68655974	68656272	2.762	3.30219	1.88853	0.00318584	0.0363559	1	ENSG00000127314	RAP1B	protein_coding
chr4	145134460	145134823	0.440862	1.37076	0	0.00291188	0.0363615	1	ENSG00000164164	OTUD4	protein_coding
chrX	41919010	41919287	1.01387	0	1.94245	-0.00287785	0.0363961	1	ENSG00000147044	CASK	protein_coding
chrX	41919010	41919287	1.01387	0	1.94245	-0.00287785	0.0363961	1	ENSG00000251807	RNU6-202P	snRNA
chr15	58734083	58734633	2.37636	3.01216	1.21215	0.00300864	0.0363994	1	ENSG00000137845	ADAM10	protein_coding
chr4	6183611	6184565	4.58589	3.82674	5.08072	-0.00328985	0.0364182	1	ENSG00000181215	C4orf50	protein_coding
chr4	6183611	6184565	4.58589	3.82674	5.08072	-0.00328985	0.0364182	1	ENSG00000152969	JAKMIP1	protein_coding
chr4	6183611	6184565	4.58589	3.82674	5.08072	-0.00328985	0.0364182	1	ENSG00000287786	AC113615.2	lncRNA
chr5	145936496	145936882	1.63284	0	2.47732	-0.00296812	0.0364269	1	ENSG00000204928	GRXCR2	protein_coding
chr5	145936496	145936882	1.63284	0	2.47732	-0.00296812	0.0364269	1	ENSG00000156463	SH3RF2	protein_coding
chr12	107525368	107527125	5.03367	5.54518	4.23395	0.00321837	0.0364343	1	ENSG00000151136	BTBD11	protein_coding
chr10	26529901	26530199	2.4212	3.02304	1.36934	0.00304019	0.0364528	1	ENSG00000077420	APBB1IP	protein_coding
chr18	35605680	35606556	3.37273	3.98998	2.2713	0.0030185	0.0365078	1	ENSG00000141429	GALNT1	protein_coding
chr7	133480124	133484914	7.41625	7.80736	6.87799	0.00386607	0.0365308	1	ENSG00000131558	EXOC4	protein_coding
chr1	153995253	153995673	1.89458	2.63268	0.303946	0.00299036	0.0365339	1	ENSG00000143552	NUP210L	protein_coding
chr1	153995253	153995673	1.89458	2.63268	0.303946	0.00299036	0.0365339	1	ENSG00000231416	AL358472.1	processed_pseudogene
chr5	40570346	40570851	3.437	4.01526	2.45691	0.00306392	0.0365471	1	ENSG00000113638	TTC33	protein_coding
chr1	66372096	66375390	6.51122	5.82195	6.97572	-0.00340522	0.0365555	1	ENSG00000184588	PDE4B	protein_coding
chr3	119218008	119220444	5.77056	6.13065	5.28958	0.0041453	0.0365584	1	ENSG00000121578	B4GALT4	protein_coding
chr4	54007255	54007553	2.53736	3.14916	1.45372	0.00301952	0.0365779	1	ENSG00000282278	AC058822.1	protein_coding
chr5	14144757	14145479	3.52083	2.81196	3.99404	-0.00331907	0.0366287	1	ENSG00000038382	TRIO	protein_coding
chr12	14374495	14374855	2.64832	3.20733	1.72349	0.00307547	0.0366346	1	ENSG00000171681	ATF7IP	protein_coding
chr1	28330494	28330863	2.83491	3.39359	1.91099	0.00306786	0.0366484	1	ENSG00000130772	MED18	protein_coding
chr2	237774702	237774883	1.93618	2.60681	0.643619	0.00299011	0.03665	1	ENSG00000124831	LRRFIP1	protein_coding
chr3	171328101	171328479	2.59381	3.16774	1.62641	0.00307892	0.036688	1	ENSG00000154310	TNIK	protein_coding
chr3	115099419	115101202	5.56442	5.96919	4.99977	0.00374732	0.0367009	1	ENSG00000181722	ZBTB20	protein_coding
chr3	115099419	115101202	5.56442	5.96919	4.99977	0.00374732	0.0367009	1	ENSG00000242767	ZBTB20-AS4	lncRNA
chr5	140471554	140471766	1.74579	2.4419	0.3494	0.00297994	0.036726	1	ENSG00000131503	ANKHD1	protein_coding
chr5	140471554	140471766	1.74579	2.4419	0.3494	0.00297994	0.036726	1	ENSG00000254996	ANKHD1-EIF4EBP3	protein_coding
chr10	5100845	5101191	2.62226	3.18428	1.68896	0.00307387	0.0367292	1	ENSG00000196139	AKR1C3	protein_coding
chr10	73076852	73077070	2.33859	2.9334	1.30862	0.00301858	0.0367526	1	ENSG00000122884	P4HA1	protein_coding
chr1	12468358	12469505	3.91201	4.3652	3.24759	0.00342891	0.0368106	1	ENSG00000048707	VPS13D	protein_coding
chr2	190119851	190120269	1.75401	2.4257	0.457325	0.00297551	0.0368453	1	ENSG00000187699	C2orf88	protein_coding
chr11	118774016	118774780	3.59901	4.0649	2.90662	0.00337551	0.0368486	1	ENSG00000110367	DDX6	protein_coding
chr22	41132606	41132986	2.47462	3.09511	1.36249	0.00300275	0.0369148	1	ENSG00000100393	EP300	protein_coding
chr8	41947333	41947752	2.88796	3.42892	2.01246	0.00312383	0.0369955	1	ENSG00000083168	KAT6A	protein_coding
chr14	99440695	99442913	5.45047	5.95164	4.67609	0.00323087	0.0370052	1	ENSG00000183576	SETD3	protein_coding
chr20	17530286	17532217	5.49556	4.96689	5.88161	-0.00391261	0.0370488	1	ENSG00000125864	BFSP1	protein_coding
chr13	42981912	42982252	1.55073	0	2.29121	-0.00296531	0.0370902	1	ENSG00000133106	EPSTI1	protein_coding
chr15	85523016	85524482	5.25859	5.6741	4.67267	0.0036664	0.0371187	1	ENSG00000170776	AKAP13	protein_coding
chr10	6589371	6590540	4.76407	5.22744	4.0773	0.00337874	0.0371238	1	ENSG00000237943	PRKCQ-AS1	lncRNA
chr7	99915537	99917684	5.25989	5.6	4.81402	0.0043072	0.0371446	1	ENSG00000146833	TRIM4	protein_coding
chr6	144418646	144420993	6.04099	6.4137	5.53714	0.00401226	0.0371516	1	ENSG00000152818	UTRN	protein_coding
chr15	44297009	44297483	2.47868	3.14172	1.21534	0.00296422	0.0371577	1	ENSG00000166734	GOLM2	protein_coding
chr1	23975477	23976357	3.68362	4.2155	2.83205	0.00312055	0.0371658	1	ENSG00000188529	SRSF10	protein_coding
chr5	142425874	142426831	3.89632	4.40365	3.1069	0.00320717	0.0371832	1	ENSG00000231185	SPRY4-AS1	lncRNA
chr20	51475717	51477481	5.35834	5.72432	4.86676	0.00407031	0.0371857	1	ENSG00000101096	NFATC2	protein_coding
chr18	76414778	76416307	5.38396	5.88026	4.62128	0.00324942	0.0371961	1	ENSG00000101493	ZNF516	protein_coding
chr2	86445304	86445640	1.95874	2.6346	0.645593	0.00295993	0.0371978	1	ENSG00000115548	KDM3A	protein_coding
chr10	30534618	30534913	2.56917	1.58735	3.14802	-0.00308469	0.0372375	1	ENSG00000287420	AL590068.4	lncRNA
chr7	6220970	6222491	5.23574	5.74612	4.43883	0.00319006	0.0372492	1	ENSG00000008256	CYTH3	protein_coding
chr10	14558357	14559556	4.57935	4.95306	4.07364	0.00397584	0.0372665	1	ENSG00000065809	FAM107B	protein_coding
chr20	34400249	34400454	2.2463	2.87001	1.12341	0.00297252	0.037269	1	ENSG00000078747	ITCH	protein_coding
chr12	32272484	32274285	6.10067	6.51024	5.52658	0.0036898	0.0372905	1	ENSG00000151746	BICD1	protein_coding
chr15	81039497	81039736	1.61823	2.39383	0	0.00295531	0.0372942	1	ENSG00000156206	CFAP161	protein_coding
chr11	108144755	108145254	2.82969	3.42628	1.79421	0.00299791	0.0373049	1	ENSG00000075239	ACAT1	protein_coding
chr11	108144755	108145254	2.82969	3.42628	1.79421	0.00299791	0.0373049	1	ENSG00000285696	AP002433.2	lncRNA
chr8	25250669	25251231	3.94671	4.50779	3.01605	0.00307728	0.0373125	1	ENSG00000147459	DOCK5	protein_coding
chr20	43459554	43459835	2.49393	3.06144	1.54508	0.00303252	0.0373389	1	ENSG00000124193	SRSF6	protein_coding
chr20	43459554	43459835	2.49393	3.06144	1.54508	0.00303252	0.0373389	1	ENSG00000288000	AL031681.2	protein_coding
chr4	88714037	88714283	1.17633	1.99608	0	0.00293925	0.0373399	1	ENSG00000248019	FAM13A-AS1	lncRNA
chr19	51130944	51131223	2.23798	2.83633	1.19705	0.00301055	0.0373469	1	ENSG00000129450	SIGLEC9	protein_coding
chr8	22625875	22626605	3.44837	2.51909	4.00897	-0.00308979	0.0373522	1	ENSG00000147439	BIN3	protein_coding
chr3	45700206	45701020	3.82834	4.25856	3.2125	0.00356997	0.037363	1	ENSG00000211456	SACM1L	protein_coding
chr5	177187489	177187790	2.05484	2.73035	0.743126	0.00295304	0.0373754	1	ENSG00000165671	NSD1	protein_coding
chr14	81206036	81206469	2.36228	2.98206	1.25249	0.00297862	0.0373775	1	ENSG00000165417	GTF2A1	protein_coding
chr14	99201201	99205527	6.74151	7.04266	6.36044	0.00484526	0.0374063	1	ENSG00000127152	BCL11B	protein_coding
chr1	59294250	59294759	2.88837	3.41663	2.04622	0.00313145	0.0374111	1	ENSG00000224609	HSD52	lncRNA
chr3	195801792	195804961	7.5765	7.96933	7.03495	0.00382335	0.0374193	1	ENSG00000145113	MUC4	protein_coding
chrX	118512340	118515126	6.13765	6.49437	5.6627	0.00414909	0.0374879	1	ENSG00000147251	DOCK11	protein_coding
chr1	89754832	89755192	1.92906	2.6788	0.278518	0.00294693	0.0374891	1	ENSG00000171488	LRRC8C	protein_coding
chr1	89754832	89755192	1.92906	2.6788	0.278518	0.00294693	0.0374891	1	ENSG00000271949	AC093423.3	protein_coding
chr1	230145136	230146886	4.71734	5.19881	3.98956	0.00327933	0.0374913	1	ENSG00000143641	GALNT2	protein_coding
chr3	177109884	177111150	4.18469	4.73317	3.28889	0.00308013	0.0374998	1	ENSG00000177565	TBL1XR1	protein_coding
chr7	69198709	69200073	4.90437	5.25673	4.43715	0.00413519	0.0375205	1	ENSG00000225718	AC092100.1	lncRNA
chr7	77596486	77597146	3.45128	3.93188	2.72551	0.00329493	0.0375518	1	ENSG00000127947	PTPN12	protein_coding
chr2	159717792	159717945	1.84457	2.50075	0.607055	0.0029504	0.0375572	1	ENSG00000136536	MARCHF7	protein_coding
chr17	80737642	80738967	4.40118	4.95106	3.50157	0.00308609	0.0375659	1	ENSG00000141564	RPTOR	protein_coding
chr12	118273697	118275646	5.87736	6.22284	5.42221	0.00428091	0.0375667	1	ENSG00000135090	TAOK3	protein_coding
chr8	55979637	55979989	2.18519	0.867161	2.86228	-0.00295026	0.037568	1	ENSG00000254087	LYN	protein_coding
chr22	50783188	50784311	2.9271	1.97736	3.49491	-0.00303845	0.0375761	1	ENSG00000184319	RPL23AP82	transcribed_unprocessed_pseudogene
chr22	50783188	50784311	2.9271	1.97736	3.49491	-0.00303845	0.0375761	1	ENSG00000079974	RABL2B	protein_coding
chr1	91815326	91820366	7.20574	7.5671	6.72248	0.00409519	0.0376091	1	ENSG00000069702	TGFBR3	protein_coding
chr1	66302790	66303105	2.41361	1.2211	3.05743	-0.00296315	0.0376193	1	ENSG00000184588	PDE4B	protein_coding
chr17	82261841	82262970	4.57784	4.97913	4.02001	0.0037193	0.0376332	1	ENSG00000141551	CSNK1D	protein_coding
chr10	100941310	100941884	2.48203	3.08632	1.42244	0.00298196	0.0376978	1	ENSG00000119906	SLF2	protein_coding
chr7	36634602	36636208	4.9539	5.32779	4.44787	0.00396344	0.0377213	1	ENSG00000136250	AOAH	protein_coding
chr5	50695980	50696238	2.63402	3.27375	1.45601	0.00295519	0.0377258	1	ENSG00000151883	PARP8	protein_coding
chr10	5284197	5284962	5.17766	5.57311	4.6311	0.00382871	0.0377453	1	ENSG00000215267	AKR1C7P	transcribed_unprocessed_pseudogene
chr4	6182473	6183310	3.91121	3.09355	4.42988	-0.00313553	0.0377578	1	ENSG00000181215	C4orf50	protein_coding
chr4	6182473	6183310	3.91121	3.09355	4.42988	-0.00313553	0.0377578	1	ENSG00000152969	JAKMIP1	protein_coding
chr4	6182473	6183310	3.91121	3.09355	4.42988	-0.00313553	0.0377578	1	ENSG00000287786	AC113615.2	lncRNA
chr4	82356396	82356898	2.64304	3.16436	1.8187	0.003114	0.0377658	1	ENSG00000138668	HNRNPD	protein_coding
chr15	85408378	85408926	3.13683	2.13815	3.72135	-0.003034	0.037783	1	ENSG00000170776	AKAP13	protein_coding
chr15	47961206	47962561	3.81341	0.186027	4.75383	-0.0025378	0.037819	1	ENSG00000259754	AC092078.2	lncRNA
chr15	47961206	47962561	3.81341	0.186027	4.75383	-0.0025378	0.037819	1	ENSG00000287439	AC092078.3	lncRNA
chr20	47533635	47533809	1.18288	1.97712	0	0.00291991	0.0378414	1	ENSG00000124151	NCOA3	protein_coding
chr5	87380358	87380593	1.69931	2.33677	0.529286	0.00294521	0.0378523	1	ENSG00000145715	RASA1	protein_coding
chr5	87380358	87380593	1.69931	2.33677	0.529286	0.00294521	0.0378523	1	ENSG00000134480	CCNH	protein_coding
chr1	66339869	66340391	2.5795	1.07446	3.29994	-0.00292848	0.0378886	1	ENSG00000184588	PDE4B	protein_coding
chr20	51459848	51461499	5.42891	5.79876	4.93028	0.00401632	0.0378977	1	ENSG00000101096	NFATC2	protein_coding
chr18	80172002	80172279	2.07584	0.797572	2.74278	-0.00293644	0.037902	1	ENSG00000267270	PARD6G-AS1	lncRNA
chr18	80172002	80172279	2.07584	0.797572	2.74278	-0.00293644	0.037902	1	ENSG00000178184	PARD6G	protein_coding
chr12	55744863	55745619	2.43499	1.15569	3.1022	-0.00293073	0.0379158	1	ENSG00000135414	GDF11	protein_coding
chr20	5835325	5836525	4.10401	4.64132	3.23819	0.00307827	0.0379597	1	ENSG00000171984	SHLD1	protein_coding
chr4	168710500	168712334	5.55799	6.04861	4.80885	0.00323685	0.0379801	1	ENSG00000129116	PALLD	protein_coding
chr6	160100883	160102142	4.94362	5.33207	4.41041	0.00383187	0.0380009	1	ENSG00000197081	IGF2R	protein_coding
chr6	16434885	16435817	3.66138	2.61463	4.2616	-0.00299302	0.0380052	1	ENSG00000124788	ATXN1	protein_coding
chr6	106113722	106118339	7.77864	7.32625	8.12252	-0.00427062	0.0380546	1	ENSG00000057663	ATG5	protein_coding
chr10	28570869	28571839	3.7766	4.24676	3.07466	0.00333911	0.0380773	1	ENSG00000095787	WAC	protein_coding
chr10	103583831	103584721	3.62977	4.15608	2.79265	0.00310077	0.0381705	1	ENSG00000107954	NEURL1	protein_coding
chr20	51516037	51519388	6.02826	6.37188	5.57632	0.00424985	0.0381745	1	ENSG00000101096	NFATC2	protein_coding
chr11	114406249	114406715	2.11173	2.79304	0.776768	0.00291773	0.0381998	1	ENSG00000076053	RBM7	protein_coding
chr11	114406249	114406715	2.11173	2.79304	0.776768	0.00291773	0.0381998	1	ENSG00000255663	AP002373.1	protein_coding
chr2	119970494	119974198	6.92795	7.24693	6.5178	0.00455794	0.038229	1	ENSG00000088179	PTPN4	protein_coding
chr1	12606819	12607795	4.12162	4.53853	3.53289	0.00355412	0.0382513	1	ENSG00000162496	DHRS3	protein_coding
chr3	151328484	151329127	3.48538	3.98625	2.71173	0.00319551	0.0382588	1	ENSG00000144893	MED12L	protein_coding
chr3	151328484	151329127	3.48538	3.98625	2.71173	0.00319551	0.0382588	1	ENSG00000181631	P2RY13	protein_coding
chr17	48397847	48398464	3.49621	4.01174	2.68647	0.00313604	0.0382687	1	ENSG00000141293	SKAP1	protein_coding
chr4	7939648	7940003	2.72006	1.74841	3.29544	-0.00297433	0.0382862	1	ENSG00000196526	AFAP1	protein_coding
chr4	7939648	7940003	2.72006	1.74841	3.29544	-0.00297433	0.0382862	1	ENSG00000228919	AC097381.1	lncRNA
chr6	41100783	41101014	1.92294	2.84761	0	0.00260339	0.0383698	1	ENSG00000287678	AL031778.1	lncRNA
chr19	48207210	48207472	2.69736	3.25487	1.77672	0.00301783	0.0383791	1	ENSG00000105483	CARD8	protein_coding
chr19	48207210	48207472	2.69736	3.25487	1.77672	0.00301783	0.0383791	1	ENSG00000268583	AC011466.1	lncRNA
chr16	70437566	70438241	3.56353	2.83084	4.04712	-0.00320257	0.0384277	1	ENSG00000157350	ST3GAL2	protein_coding
chr3	12612409	12614164	6.17657	6.54953	5.67225	0.00392851	0.0384288	1	ENSG00000132155	RAF1	protein_coding
chr11	130245112	130247925	6.09724	6.4423	5.64282	0.0042308	0.0384329	1	ENSG00000196323	ZBTB44	protein_coding
chr1	45642907	45643315	2.98489	3.51303	2.14306	0.00309784	0.0384513	1	ENSG00000159592	GPBP1L1	protein_coding
chr10	88833426	88834134	2.73061	1.54118	3.37356	-0.00291586	0.0384929	1	ENSG00000152766	ANKRD22	protein_coding
chr11	121539992	121540505	2.54403	3.10727	1.60729	0.00298929	0.0384941	1	ENSG00000137642	SORL1	protein_coding
chr15	74866555	74866755	1.5541	2.34592	0	0.00289204	0.0385025	1	ENSG00000140497	SCAMP2	protein_coding
chr1	240503411	240503805	1.71925	2.43096	0.254361	0.00290101	0.0385237	1	ENSG00000180875	GREM2	protein_coding
chr9	86322806	86323884	4.00095	4.43784	3.37127	0.00348224	0.0385323	1	ENSG00000083223	TUT7	protein_coding
chr16	31709651	31710053	1.81351	2.48408	0.521224	0.00290965	0.0385509	1	ENSG00000131797	CLUHP3	transcribed_unprocessed_pseudogene
chr16	31709651	31710053	1.81351	2.48408	0.521224	0.00290965	0.0385509	1	ENSG00000261731	AC074050.3	lncRNA
chr5	142960475	142961038	2.98787	3.51825	2.14022	0.00308675	0.0385611	1	ENSG00000145819	ARHGAP26	protein_coding
chrX	11768598	11768865	2.20481	2.78593	1.21629	0.002952	0.0385827	1	ENSG00000005302	MSL3	protein_coding
chr6	144767226	144768878	4.91629	5.32041	4.35291	0.00367866	0.0385839	1	ENSG00000152818	UTRN	protein_coding
chr3	172053813	172057787	7.81	8.1303	7.39768	0.00452737	0.0386349	1	ENSG00000075420	FNDC3B	protein_coding
chr12	32588780	32589999	4.55702	5.08398	3.71823	0.00309596	0.0386721	1	ENSG00000139132	FGD4	protein_coding
chr1	150092245	150092648	3.42558	3.94664	2.60187	0.00309367	0.0387431	1	ENSG00000136631	VPS45	protein_coding
chr14	70654734	70656124	5.47893	5.95464	4.76438	0.00325403	0.0387585	1	ENSG00000133985	TTC9	protein_coding
chr3	129118427	129118690	1.54399	0	2.31308	-0.00288678	0.0388293	1	ENSG00000172780	RAB43	protein_coding
chr3	129118427	129118690	1.54399	0	2.31308	-0.00288678	0.0388293	1	ENSG00000261796	ISY1-RAB43	protein_coding
chr17	10126649	10127518	3.25183	2.11377	3.88002	-0.00291637	0.0388371	1	ENSG00000007237	GAS7	protein_coding
chr22	26526657	26526994	2.09539	0.801746	2.76631	-0.00288885	0.0388402	1	ENSG00000128294	TPST2	protein_coding
chr6	109238871	109239407	2.62979	3.26733	1.45947	0.00290722	0.0388622	1	ENSG00000203799	CCDC162P	transcribed_unitary_pseudogene
chr1	87348556	87348856	1.34017	2.14412	0	0.00287732	0.038863	1	ENSG00000143013	LMO4	protein_coding
chr13	39767975	39769151	4.37619	4.82279	3.72594	0.00338938	0.0388788	1	ENSG00000133103	COG6	protein_coding
chr12	49043729	49044628	3.77656	4.34032	2.83838	0.00299758	0.0388855	1	ENSG00000167548	KMT2D	protein_coding
chr4	108119046	108119829	3.55517	2.51144	4.15442	-0.00295952	0.0389098	1	ENSG00000138795	LEF1	protein_coding
chr2	112914998	112917613	6.30077	5.61171	6.76518	-0.00331905	0.0389555	1	ENSG00000125571	IL37	protein_coding
chr3	71035253	71036000	3.79456	4.26405	3.0941	0.00327226	0.0389917	1	ENSG00000114861	FOXP1	protein_coding
chr3	71035253	71036000	3.79456	4.26405	3.0941	0.00327226	0.0389917	1	ENSG00000285708	AC097634.4	protein_coding
chr3	70979527	70981262	5.45836	5.82177	4.97143	0.00400104	0.0389971	1	ENSG00000114861	FOXP1	protein_coding
chr3	70979527	70981262	5.45836	5.82177	4.97143	0.00400104	0.0389971	1	ENSG00000285708	AC097634.4	protein_coding
chr20	47320785	47321784	4.23317	4.68276	3.57653	0.00335271	0.0390038	1	ENSG00000101040	ZMYND8	protein_coding
chr3	3572960	3574646	6.0327	6.41983	5.50199	0.00379633	0.0390045	1	ENSG00000223727	AC034195.1	lncRNA
chr16	29306759	29308895	6.44789	6.90861	5.76698	0.00332875	0.0390576	1	ENSG00000288630	AC009093.11	lncRNA
chr16	29306759	29308895	6.44789	6.90861	5.76698	0.00332875	0.0390576	1	ENSG00000284685	AC009093.10	lncRNA
chr16	29306759	29308895	6.44789	6.90861	5.76698	0.00332875	0.0390576	1	ENSG00000198106	AC025279.1	lncRNA
[truncated: 54,469 more rows]
