# Supplementary material for: IL-15-dependent immune crosstalk between natural killer cells and dendritic cells in HIV-1 elite controllers
Source: Cell Rep. 2023 Dec 3;42(12):113530. doi: 10.1016/j.celrep.2023.113530 (PMC10765318; doi:10.1016/j.celrep.2023.113530)
Supplement: Table S2. Significantly enriched H3K27ac mark and differentially expressed gene expression in EC NK cells, related to Figure 2 [file mmc3.xlsx]

## Sheet: Supplementary Table 2 
Table S2: Significantly enriched H3K27ac mark and differentially expressed gene expression in EC NK cells. Related to Figure 2.
Increased H3K27ac mark enrichment and upregulated gene expression
Names	total	elements
H3K27ac_EC vs HAART AND H3K27ac_EC vs HIVN AND RNAseq_EC vs HAARTHIVN	12	ENSG00000100385
		ENSG00000130638
		ENSG00000068745
		ENSG00000256235
		ENSG00000140577
		ENSG00000248405
		ENSG00000112576
		ENSG00000113368
		ENSG00000005486
		ENSG00000136250
		ENSG00000186469
		ENSG00000116478
H3K27ac_EC vs HAART AND H3K27ac_EC vs HIVN	423	ENSG00000124151
		ENSG00000101849
		ENSG00000143376
		ENSG00000157216
		ENSG00000167232
		ENSG00000141298
		ENSG00000107185
		ENSG00000234263
		ENSG00000237513
		ENSG00000134215
		ENSG00000096433
		ENSG00000148300
		ENSG00000174953
		ENSG00000206573
		ENSG00000175066
		ENSG00000173992
		ENSG00000135677
		ENSG00000151116
		ENSG00000166974
		ENSG00000257261
		ENSG00000151746
		ENSG00000170873
		ENSG00000035403
		ENSG00000141371
		ENSG00000145819
		ENSG00000228162
		ENSG00000285708
		ENSG00000214293
		ENSG00000139668
		ENSG00000069667
		ENSG00000113580
		ENSG00000144674
		ENSG00000231856
		ENSG00000064726
		ENSG00000048740
		ENSG00000047579
		ENSG00000113384
		ENSG00000058668
		ENSG00000109861
		ENSG00000165671
		ENSG00000188511
		ENSG00000154217
		ENSG00000078369
		ENSG00000125875
		ENSG00000124356
		ENSG00000108557
		ENSG00000153310
		ENSG00000133624
		ENSG00000268583
		ENSG00000184863
		ENSG00000123066
		ENSG00000127124
		ENSG00000154975
		ENSG00000114126
		ENSG00000175792
		ENSG00000078304
		ENSG00000197081
		ENSG00000184708
		ENSG00000108669
		ENSG00000224758
		ENSG00000055163
		ENSG00000151702
		ENSG00000288630
		ENSG00000151240
		ENSG00000129116
		ENSG00000259232
		ENSG00000266049
		ENSG00000198879
		ENSG00000228393
		ENSG00000120725
		ENSG00000106617
		ENSG00000132274
		ENSG00000267337
		ENSG00000243147
		ENSG00000054611
		ENSG00000152061
		ENSG00000038210
		ENSG00000146433
		ENSG00000178922
		ENSG00000144560
		ENSG00000259053
		ENSG00000267348
		ENSG00000162542
		ENSG00000168010
		ENSG00000160218
		ENSG00000105341
		ENSG00000065882
		ENSG00000066027
		ENSG00000261349
		ENSG00000007047
		ENSG00000234476
		ENSG00000135365
		ENSG00000164916
		ENSG00000170633
		ENSG00000079459
		ENSG00000178607
		ENSG00000272657
		ENSG00000137288
		ENSG00000015133
		ENSG00000105939
		ENSG00000143157
		ENSG00000002822
		ENSG00000260351
		ENSG00000111300
		ENSG00000231682
		ENSG00000139842
		ENSG00000173120
		ENSG00000072786
		ENSG00000135870
		ENSG00000282418
		ENSG00000061938
		ENSG00000100354
		ENSG00000109956
		ENSG00000071051
		ENSG00000179253
		ENSG00000075785
		ENSG00000135679
		ENSG00000156515
		ENSG00000173950
		ENSG00000136280
		ENSG00000255872
		ENSG00000083168
		ENSG00000048707
		ENSG00000115977
		ENSG00000135932
		ENSG00000254263
		ENSG00000230417
		ENSG00000282863
		ENSG00000127603
		ENSG00000137075
		ENSG00000254219
		ENSG00000166501
		ENSG00000168807
		ENSG00000162496
		ENSG00000186654
		ENSG00000127152
		ENSG00000100644
		ENSG00000008083
		ENSG00000143641
		ENSG00000153814
		ENSG00000153187
		ENSG00000110497
		ENSG00000120071
		ENSG00000135426
		ENSG00000068024
		ENSG00000064393
		ENSG00000113300
		ENSG00000136754
		ENSG00000181904
		ENSG00000088205
		ENSG00000153283
		ENSG00000097007
		ENSG00000124224
		ENSG00000258754
		ENSG00000113638
		ENSG00000281501
		ENSG00000129675
		ENSG00000159216
		ENSG00000163608
		ENSG00000158321
		ENSG00000168806
		ENSG00000232903
		ENSG00000171262
		ENSG00000224812
		ENSG00000165983
		ENSG00000155893
		ENSG00000112079
		ENSG00000026950
		ENSG00000075568
		ENSG00000196821
		ENSG00000134109
		ENSG00000103522
		ENSG00000156931
		ENSG00000048828
		ENSG00000047365
		ENSG00000105810
		ENSG00000111913
		ENSG00000266086
		ENSG00000110063
		ENSG00000213445
		ENSG00000132359
		ENSG00000198742
		ENSG00000132466
		ENSG00000103415
		ENSG00000196405
		ENSG00000101096
		ENSG00000107263
		ENSG00000184465
		ENSG00000285444
		ENSG00000058272
		ENSG00000085662
		ENSG00000286239
		ENSG00000105483
		ENSG00000139154
		ENSG00000143772
		ENSG00000125354
		ENSG00000103479
		ENSG00000177189
		ENSG00000167315
		ENSG00000158195
		ENSG00000072803
		ENSG00000153815
		ENSG00000156787
		ENSG00000057663
		ENSG00000164164
		ENSG00000049860
		ENSG00000177200
		ENSG00000264031
		ENSG00000163607
		ENSG00000116667
		ENSG00000149179
		ENSG00000010810
		ENSG00000259724
		ENSG00000124126
		ENSG00000108219
		ENSG00000141293
		ENSG00000251438
		ENSG00000126070
		ENSG00000141551
		ENSG00000107611
		ENSG00000198743
		ENSG00000054118
		ENSG00000114166
		ENSG00000268746
		ENSG00000141027
		ENSG00000140694
		ENSG00000074603
		ENSG00000285827
		ENSG00000140497
		ENSG00000119318
		ENSG00000117616
		ENSG00000185989
		ENSG00000151694
		ENSG00000116133
		ENSG00000111912
		ENSG00000100321
		ENSG00000245534
		ENSG00000092847
		ENSG00000140153
		ENSG00000286192
		ENSG00000254087
		ENSG00000124831
		ENSG00000145833
		ENSG00000258890
		ENSG00000101040
		ENSG00000197442
		ENSG00000288683
		ENSG00000178573
		ENSG00000148842
		ENSG00000084676
		ENSG00000104687
		ENSG00000075856
		ENSG00000103769
		ENSG00000141404
		ENSG00000171492
		ENSG00000158552
		ENSG00000103657
		ENSG00000086758
		ENSG00000167548
		ENSG00000166908
		ENSG00000113441
		ENSG00000284461
		ENSG00000100393
		ENSG00000090615
		ENSG00000228843
		ENSG00000132256
		ENSG00000285868
		ENSG00000099246
		ENSG00000079263
		ENSG00000158019
		ENSG00000157106
		ENSG00000116731
		ENSG00000124116
		ENSG00000173715
		ENSG00000118007
		ENSG00000078747
		ENSG00000053254
		ENSG00000105771
		ENSG00000118922
		ENSG00000112977
		ENSG00000124782
		ENSG00000273217
		ENSG00000147050
		ENSG00000171132
		ENSG00000272410
		ENSG00000153406
		ENSG00000197183
		ENSG00000100241
		ENSG00000185721
		ENSG00000112851
		ENSG00000288591
		ENSG00000284554
		ENSG00000102606
		ENSG00000110075
		ENSG00000204161
		ENSG00000241058
		ENSG00000128918
		ENSG00000089597
		ENSG00000074319
		ENSG00000162413
		ENSG00000099995
		ENSG00000271949
		ENSG00000065675
		ENSG00000153250
		ENSG00000226312
		ENSG00000090863
		ENSG00000131759
		ENSG00000134900
		ENSG00000020256
		ENSG00000138834
		ENSG00000170248
		ENSG00000157014
		ENSG00000135925
		ENSG00000012061
		ENSG00000168172
		ENSG00000154429
		ENSG00000168818
		ENSG00000156453
		ENSG00000196776
		ENSG00000198198
		ENSG00000135407
		ENSG00000131374
		ENSG00000072310
		ENSG00000092199
		ENSG00000162398
		ENSG00000270800
		ENSG00000157540
		ENSG00000145703
		ENSG00000197980
		ENSG00000115827
		ENSG00000127870
		ENSG00000168016
		ENSG00000259805
		ENSG00000197057
		ENSG00000073910
		ENSG00000154511
		ENSG00000030066
		ENSG00000160323
		ENSG00000179242
		ENSG00000065802
		ENSG00000265257
		ENSG00000187257
		ENSG00000175029
		ENSG00000029725
		ENSG00000095787
		ENSG00000137845
		ENSG00000075539
		ENSG00000140575
		ENSG00000126226
		ENSG00000243927
		ENSG00000141429
		ENSG00000147010
		ENSG00000106948
		ENSG00000138617
		ENSG00000100605
		ENSG00000111490
		ENSG00000147684
		ENSG00000063169
		ENSG00000170743
		ENSG00000150995
		ENSG00000173575
		ENSG00000112561
		ENSG00000147251
		ENSG00000170634
		ENSG00000133943
		ENSG00000090316
		ENSG00000075151
		ENSG00000171681
		ENSG00000101745
		ENSG00000106785
		ENSG00000100239
		ENSG00000011376
		ENSG00000106344
		ENSG00000123575
		ENSG00000286244
		ENSG00000150867
		ENSG00000133794
		ENSG00000141098
		ENSG00000285733
		ENSG00000135250
		ENSG00000169018
		ENSG00000101596
		ENSG00000145675
		ENSG00000142252
		ENSG00000103064
		ENSG00000170832
		ENSG00000198162
		ENSG00000125107
		ENSG00000161791
		ENSG00000227110
		ENSG00000075420
		ENSG00000155849
		ENSG00000132155
		ENSG00000251364
		ENSG00000141564
		ENSG00000094975
		ENSG00000107099
		ENSG00000163219
		ENSG00000152818
		ENSG00000139990
		ENSG00000109118
		ENSG00000114861
		ENSG00000205611
		ENSG00000140307
		ENSG00000243811
		ENSG00000258785
		ENSG00000214595
		ENSG00000115091
		ENSG00000225718
		ENSG00000177565
		ENSG00000141076
		ENSG00000146833
		ENSG00000198286
		ENSG00000003402
		ENSG00000171634
		ENSG00000164975
		ENSG00000163590
		ENSG00000182158
		ENSG00000278540
		ENSG00000107290
		ENSG00000005483
		ENSG00000129691
		ENSG00000074054
H3K27ac_EC vs HAART AND RNAseq_EC vs HAARTHIVN	12	ENSG00000164087
		ENSG00000027075
		ENSG00000167487
		ENSG00000102144
		ENSG00000167671
		ENSG00000089486
		ENSG00000215788
		ENSG00000110080
		ENSG00000183576
		ENSG00000160191
		ENSG00000172331
		ENSG00000106554
H3K27ac_EC vs HIVN AND RNAseq_EC vs HAARTHIVN	137	ENSG00000180739
		ENSG00000070495
		ENSG00000124688
		ENSG00000008283
		ENSG00000142089
		ENSG00000087086
		ENSG00000127084
		ENSG00000173545
		ENSG00000105374
		ENSG00000131408
		ENSG00000185825
		ENSG00000197471
		ENSG00000124466
		ENSG00000170340
		ENSG00000135624
		ENSG00000014216
		ENSG00000172531
		ENSG00000247970
		ENSG00000113811
		ENSG00000129353
		ENSG00000137818
		ENSG00000116337
		ENSG00000197043
		ENSG00000002586
		ENSG00000089009
		ENSG00000180448
		ENSG00000158773
		ENSG00000160908
		ENSG00000125347
		ENSG00000091640
		ENSG00000170619
		ENSG00000182162
		ENSG00000134107
		ENSG00000100221
		ENSG00000067560
		ENSG00000132661
		ENSG00000055070
		ENSG00000163902
		ENSG00000151348
		ENSG00000101444
		ENSG00000127824
		ENSG00000183508
		ENSG00000119673
		ENSG00000160211
		ENSG00000127666
		ENSG00000075624
		ENSG00000136732
		ENSG00000116741
		ENSG00000150991
		ENSG00000182810
		ENSG00000101150
		ENSG00000131236
		ENSG00000167286
		ENSG00000167565
		ENSG00000136286
		ENSG00000184009
		ENSG00000189067
		ENSG00000128294
		ENSG00000087191
		ENSG00000123444
		ENSG00000157593
		ENSG00000159346
		ENSG00000166199
		ENSG00000134333
		ENSG00000103966
		ENSG00000242114
		ENSG00000030110
		ENSG00000152234
		ENSG00000089053
		ENSG00000182885
		ENSG00000110074
		ENSG00000213402
		ENSG00000205084
		ENSG00000177963
		ENSG00000139644
		ENSG00000042445
		ENSG00000183283
		ENSG00000068028
		ENSG00000269335
		ENSG00000130592
		ENSG00000060971
		ENSG00000166888
		ENSG00000180644
		ENSG00000185201
		ENSG00000168610
		ENSG00000107738
		ENSG00000076382
		ENSG00000165678
		ENSG00000203812
		ENSG00000117984
		ENSG00000105220
		ENSG00000089693
		ENSG00000139289
		ENSG00000183696
		ENSG00000175463
		ENSG00000028137
		ENSG00000161203
		ENSG00000185885
		ENSG00000075426
		ENSG00000074800
		ENSG00000169021
		ENSG00000196924
		ENSG00000137312
		ENSG00000100099
		ENSG00000172543
		ENSG00000119508
		ENSG00000174231
		ENSG00000145569
		ENSG00000111640
		ENSG00000185022
		ENSG00000128016
		ENSG00000170525
		ENSG00000116016
		ENSG00000163468
		ENSG00000022840
		ENSG00000135506
		ENSG00000142669
		ENSG00000071127
		ENSG00000148248
		ENSG00000123416
		ENSG00000123358
		ENSG00000189319
		ENSG00000224470
		ENSG00000174444
		ENSG00000147604
		ENSG00000214253
		ENSG00000159111
		ENSG00000125970
		ENSG00000159840
		ENSG00000251002
		ENSG00000213658
		ENSG00000165916
		ENSG00000100242
		ENSG00000179094
		ENSG00000077549
		ENSG00000132589
		ENSG00000101986
H3K27ac_EC vs HAART	913	ENSG00000100796
		ENSG00000259347
		ENSG00000141367
		ENSG00000241693
		ENSG00000165240
		ENSG00000186432
		ENSG00000163870
		ENSG00000122786
		ENSG00000107954
		ENSG00000086102
		ENSG00000230148
		ENSG00000251152
		ENSG00000129566
		ENSG00000054523
		ENSG00000151136
		ENSG00000136044
		ENSG00000152582
		ENSG00000207554
		ENSG00000286707
		ENSG00000106070
		ENSG00000132669
		ENSG00000154556
		ENSG00000162836
		ENSG00000154822
		ENSG00000124570
		ENSG00000135269
		ENSG00000106571
		ENSG00000139323
		ENSG00000271147
		ENSG00000169946
		ENSG00000088766
		ENSG00000125633
		ENSG00000145012
		ENSG00000258989
		ENSG00000142347
		ENSG00000185684
		ENSG00000115310
		ENSG00000237943
		ENSG00000214900
		ENSG00000280832
		ENSG00000108100
		ENSG00000146414
		ENSG00000137501
		ENSG00000154710
		ENSG00000226659
		ENSG00000166435
		ENSG00000167094
		ENSG00000275674
		ENSG00000069493
		ENSG00000231416
		ENSG00000235159
		ENSG00000225761
		ENSG00000250312
		ENSG00000066135
		ENSG00000233967
		ENSG00000197182
		ENSG00000233538
		ENSG00000177728
		ENSG00000170242
		ENSG00000138668
		ENSG00000227836
		ENSG00000157657
		ENSG00000112305
		ENSG00000159592
		ENSG00000065883
		ENSG00000164808
		ENSG00000165417
		ENSG00000164985
		ENSG00000076685
		ENSG00000212330
		ENSG00000074657
		ENSG00000163554
		ENSG00000120051
		ENSG00000116106
		ENSG00000164830
		ENSG00000166035
		ENSG00000181631
		ENSG00000131187
		ENSG00000136932
		ENSG00000116525
		ENSG00000135090
		ENSG00000227161
		ENSG00000091831
		ENSG00000249306
		ENSG00000259954
		ENSG00000254454
		ENSG00000068383
		ENSG00000168734
		ENSG00000254996
		ENSG00000115423
		ENSG00000134480
		ENSG00000242247
		ENSG00000260179
		ENSG00000206585
		ENSG00000104728
		ENSG00000176986
		ENSG00000144824
		ENSG00000230666
		ENSG00000269929
		ENSG00000186566
		ENSG00000248309
		ENSG00000241685
		ENSG00000136631
		ENSG00000101255
		ENSG00000198624
		ENSG00000205209
		ENSG00000172292
		ENSG00000130383
		ENSG00000082196
		ENSG00000252026
		ENSG00000152219
		ENSG00000179915
		ENSG00000258790
		ENSG00000137776
		ENSG00000121578
		ENSG00000165494
		ENSG00000150527
		ENSG00000285664
		ENSG00000109906
		ENSG00000255663
		ENSG00000130414
		ENSG00000165661
		ENSG00000091844
		ENSG00000154914
		ENSG00000198336
		ENSG00000259652
		ENSG00000007944
		ENSG00000101974
		ENSG00000122870
		ENSG00000197930
		ENSG00000072736
		ENSG00000112096
		ENSG00000237311
		ENSG00000215559
		ENSG00000114423
		ENSG00000241990
		ENSG00000272772
		ENSG00000211725
		ENSG00000118507
		ENSG00000283573
		ENSG00000161091
		ENSG00000273167
		ENSG00000131503
		ENSG00000154611
		ENSG00000106415
		ENSG00000229180
		ENSG00000241679
		ENSG00000284989
		ENSG00000167460
		ENSG00000237484
		ENSG00000132323
		ENSG00000183020
		ENSG00000141526
		ENSG00000145990
		ENSG00000113600
		ENSG00000151148
		ENSG00000156639
		ENSG00000185304
		ENSG00000243150
		ENSG00000065809
		ENSG00000103194
		ENSG00000156206
		ENSG00000107104
		ENSG00000085719
		ENSG00000227467
		ENSG00000131797
		ENSG00000104205
		ENSG00000265987
		ENSG00000283239
		ENSG00000144028
		ENSG00000135678
		ENSG00000259118
		ENSG00000175727
		ENSG00000111796
		ENSG00000140398
		ENSG00000115306
		ENSG00000149124
		ENSG00000070366
		ENSG00000166741
		ENSG00000141279
		ENSG00000134508
		ENSG00000231185
		ENSG00000234478
		ENSG00000107372
		ENSG00000144840
		ENSG00000168234
		ENSG00000012779
		ENSG00000263766
		ENSG00000069812
		ENSG00000169045
		ENSG00000148848
		ENSG00000138193
		ENSG00000136720
		ENSG00000088179
		ENSG00000224609
		ENSG00000160593
		ENSG00000145715
		ENSG00000237438
		ENSG00000125997
		ENSG00000157450
		ENSG00000171316
		ENSG00000173068
		ENSG00000134490
		ENSG00000181234
		ENSG00000283549
		ENSG00000097033
		ENSG00000144597
		ENSG00000257657
		ENSG00000047644
		ENSG00000236790
		ENSG00000108256
		ENSG00000166734
		ENSG00000258136
		ENSG00000076554
		ENSG00000205531
		ENSG00000162434
		ENSG00000234215
		ENSG00000181192
		ENSG00000231672
		ENSG00000122884
		ENSG00000166272
		ENSG00000126231
		ENSG00000118965
		ENSG00000224596
		ENSG00000261371
		ENSG00000107960
		ENSG00000267581
		ENSG00000109756
		ENSG00000119778
		ENSG00000236341
		ENSG00000187624
		ENSG00000261879
		ENSG00000196323
		ENSG00000168959
		ENSG00000154310
		ENSG00000104129
		ENSG00000172915
		ENSG00000172340
		ENSG00000136936
		ENSG00000124783
		ENSG00000081386
		ENSG00000267740
		ENSG00000162174
		ENSG00000245888
		ENSG00000198252
		ENSG00000105929
		ENSG00000119682
		ENSG00000213071
		ENSG00000173917
		ENSG00000142330
		ENSG00000232455
		ENSG00000184208
		ENSG00000179119
		ENSG00000182621
		ENSG00000166575
		ENSG00000224565
		ENSG00000170776
		ENSG00000131558
		ENSG00000175115
		ENSG00000181804
		ENSG00000133104
		ENSG00000286943
		ENSG00000101493
		ENSG00000110076
		ENSG00000237651
		ENSG00000147804
		ENSG00000249526
		ENSG00000256947
		ENSG00000152242
		ENSG00000135124
		ENSG00000108588
		ENSG00000078269
		ENSG00000151414
		ENSG00000008405
		ENSG00000153944
		ENSG00000130304
		ENSG00000169084
		ENSG00000198792
		ENSG00000004399
		ENSG00000204634
		ENSG00000196139
		ENSG00000055130
		ENSG00000282278
		ENSG00000175899
		ENSG00000137275
		ENSG00000226471
		ENSG00000274769
		ENSG00000284292
		ENSG00000101290
		ENSG00000175040
		ENSG00000163803
		ENSG00000115657
		ENSG00000221866
		ENSG00000166669
		ENSG00000148180
		ENSG00000206562
		ENSG00000130772
		ENSG00000223891
		ENSG00000140391
		ENSG00000085224
		ENSG00000138032
		ENSG00000167703
		ENSG00000229151
		ENSG00000163938
		ENSG00000143891
		ENSG00000117523
		ENSG00000119906
		ENSG00000151883
		ENSG00000234784
		ENSG00000133103
		ENSG00000065413
		ENSG00000061936
		ENSG00000081665
		ENSG00000169554
		ENSG00000135205
		ENSG00000138411
		ENSG00000110367
		ENSG00000073921
		ENSG00000110713
		ENSG00000275645
		ENSG00000107371
		ENSG00000268355
		ENSG00000269086
		ENSG00000166398
		ENSG00000285679
		ENSG00000149346
		ENSG00000253143
		ENSG00000127947
		ENSG00000104312
		ENSG00000251301
		ENSG00000235495
		ENSG00000228144
		ENSG00000237813
		ENSG00000249451
		ENSG00000163527
		ENSG00000259007
		ENSG00000198265
		ENSG00000171763
		ENSG00000287780
		ENSG00000279649
		ENSG00000271109
		ENSG00000196569
		ENSG00000160299
		ENSG00000096060
		ENSG00000125952
		ENSG00000067992
		ENSG00000100030
		ENSG00000182185
		ENSG00000141376
		ENSG00000137177
		ENSG00000160256
		ENSG00000182827
		ENSG00000276293
		ENSG00000273345
		ENSG00000151208
		ENSG00000111596
		ENSG00000241525
		ENSG00000286915
		ENSG00000218226
		ENSG00000123933
		ENSG00000258984
		ENSG00000143552
		ENSG00000180182
		ENSG00000174327
		ENSG00000178234
		ENSG00000140563
		ENSG00000273289
		ENSG00000155744
		ENSG00000275740
		ENSG00000112799
		ENSG00000140718
		ENSG00000187605
		ENSG00000116117
		ENSG00000269939
		ENSG00000104341
		ENSG00000082701
		ENSG00000140199
		ENSG00000287612
		ENSG00000077420
		ENSG00000155975
		ENSG00000036549
		ENSG00000215267
		ENSG00000179222
		ENSG00000175931
		ENSG00000185467
		ENSG00000284685
		ENSG00000265845
		ENSG00000156650
		ENSG00000027697
		ENSG00000254692
		ENSG00000135999
		ENSG00000258667
		ENSG00000149532
		ENSG00000233851
		ENSG00000250799
		ENSG00000203780
		ENSG00000142599
		ENSG00000186335
		ENSG00000005889
		ENSG00000102738
		ENSG00000271889
		ENSG00000119707
		ENSG00000108622
		ENSG00000136238
		ENSG00000113719
		ENSG00000100023
		ENSG00000206527
		ENSG00000138398
		ENSG00000260608
		ENSG00000160058
		ENSG00000130038
		ENSG00000235246
		ENSG00000248503
		ENSG00000135899
		ENSG00000164120
		ENSG00000181090
		ENSG00000184860
		ENSG00000113319
		ENSG00000103018
		ENSG00000132549
		ENSG00000141127
		ENSG00000123104
		ENSG00000106018
		ENSG00000150457
		ENSG00000225434
		ENSG00000054267
		ENSG00000203799
		ENSG00000152223
		ENSG00000163637
		ENSG00000153071
		ENSG00000254995
		ENSG00000160588
		ENSG00000118777
		ENSG00000116199
		ENSG00000252639
		ENSG00000188191
		ENSG00000039560
		ENSG00000185104
		ENSG00000196083
		ENSG00000197299
		ENSG00000137145
		ENSG00000180251
		ENSG00000232132
		ENSG00000138378
		ENSG00000127914
		ENSG00000171984
		ENSG00000257599
		ENSG00000141867
		ENSG00000187017
		ENSG00000184277
		ENSG00000184574
		ENSG00000163655
		ENSG00000198815
		ENSG00000160298
		ENSG00000054277
		ENSG00000089091
		ENSG00000279277
		ENSG00000131196
		ENSG00000082805
		ENSG00000107077
		ENSG00000155111
		ENSG00000198010
		ENSG00000160219
		ENSG00000170802
		ENSG00000073417
		ENSG00000288000
		ENSG00000157131
		ENSG00000183255
		ENSG00000140285
		ENSG00000126777
		ENSG00000166747
		ENSG00000204842
		ENSG00000259075
		ENSG00000103126
		ENSG00000135547
		ENSG00000115607
		ENSG00000169862
		ENSG00000143337
		ENSG00000257335
		ENSG00000172578
		ENSG00000186591
		ENSG00000110696
		ENSG00000134294
		ENSG00000225885
		ENSG00000134824
		ENSG00000189283
		ENSG00000198604
		ENSG00000237989
		ENSG00000112992
		ENSG00000148019
		ENSG00000162927
		ENSG00000010017
		ENSG00000101307
		ENSG00000106443
		ENSG00000069702
		ENSG00000197362
		ENSG00000143106
		ENSG00000186111
		ENSG00000107679
		ENSG00000118680
		ENSG00000005302
		ENSG00000163017
		ENSG00000179213
		ENSG00000145113
		ENSG00000087274
		ENSG00000129083
		ENSG00000101230
		ENSG00000261731
		ENSG00000184182
		ENSG00000003147
		ENSG00000073584
		ENSG00000280904
		ENSG00000118058
		ENSG00000091009
		ENSG00000264058
		ENSG00000227124
		ENSG00000213523
		ENSG00000139973
		ENSG00000148082
		ENSG00000206561
		ENSG00000173517
		ENSG00000259293
		ENSG00000111897
		ENSG00000154655
		ENSG00000280007
		ENSG00000287863
		ENSG00000139946
		ENSG00000167723
		ENSG00000150637
		ENSG00000285534
		ENSG00000127511
		ENSG00000181513
		ENSG00000284416
		ENSG00000267436
		ENSG00000272325
		ENSG00000178623
		ENSG00000136770
		ENSG00000010244
		ENSG00000198399
		ENSG00000236200
		ENSG00000224020
		ENSG00000155313
		ENSG00000119772
		ENSG00000144895
		ENSG00000225963
		ENSG00000186716
		ENSG00000168038
		ENSG00000085117
		ENSG00000071967
		ENSG00000182257
		ENSG00000106392
		ENSG00000111962
		ENSG00000154930
		ENSG00000177885
		ENSG00000224184
		ENSG00000154734
		ENSG00000071073
		ENSG00000143554
		ENSG00000174326
		ENSG00000143013
		ENSG00000226530
		ENSG00000286458
		ENSG00000237923
		ENSG00000172845
		ENSG00000133805
		ENSG00000136738
		ENSG00000104324
		ENSG00000272391
		ENSG00000197555
		ENSG00000234389
		ENSG00000100731
		ENSG00000111252
		ENSG00000258826
		ENSG00000110906
		ENSG00000138071
		ENSG00000158941
		ENSG00000181666
		ENSG00000178053
		ENSG00000163520
		ENSG00000112320
		ENSG00000077684
		ENSG00000196367
		ENSG00000204991
		ENSG00000186088
		ENSG00000122507
		ENSG00000141622
		ENSG00000273294
		ENSG00000226742
		ENSG00000076053
		ENSG00000100422
		ENSG00000288662
		ENSG00000248242
		ENSG00000166439
		ENSG00000285648
		ENSG00000105968
		ENSG00000196663
		ENSG00000166349
		ENSG00000109458
		ENSG00000260861
		ENSG00000252787
		ENSG00000164300
		ENSG00000179833
		ENSG00000251034
		ENSG00000166913
		ENSG00000088538
		ENSG00000274979
		ENSG00000198752
		ENSG00000079805
		ENSG00000197275
		ENSG00000099783
		ENSG00000177338
		ENSG00000157551
		ENSG00000172780
		ENSG00000112531
		ENSG00000028277
		ENSG00000277151
		ENSG00000225928
		ENSG00000166323
		ENSG00000133818
		ENSG00000099219
		ENSG00000284820
		ENSG00000285756
		ENSG00000002834
		ENSG00000072858
		ENSG00000158796
		ENSG00000197226
		ENSG00000288077
		ENSG00000129450
		ENSG00000064012
		ENSG00000283411
		ENSG00000145730
		ENSG00000115464
		ENSG00000188994
		ENSG00000111145
		ENSG00000205981
		ENSG00000115604
		ENSG00000176720
		ENSG00000080546
		ENSG00000113575
		ENSG00000145391
		ENSG00000265107
		ENSG00000214050
		ENSG00000251675
		ENSG00000284675
		ENSG00000125826
		ENSG00000073712
		ENSG00000229327
		ENSG00000107771
		ENSG00000008256
		ENSG00000106829
		ENSG00000120664
		ENSG00000136514
		ENSG00000164305
		ENSG00000224848
		ENSG00000258842
		ENSG00000163453
		ENSG00000003400
		ENSG00000186918
		ENSG00000236525
		ENSG00000276476
		ENSG00000121210
		ENSG00000176014
		ENSG00000101966
		ENSG00000177463
		ENSG00000206560
		ENSG00000099204
		ENSG00000125772
		ENSG00000152127
		ENSG00000120616
		ENSG00000006638
		ENSG00000265817
		ENSG00000177556
		ENSG00000211791
		ENSG00000071575
		ENSG00000139132
		ENSG00000263982
		ENSG00000124222
		ENSG00000104626
		ENSG00000142864
		ENSG00000221869
		ENSG00000225398
		ENSG00000012660
		ENSG00000148700
		ENSG00000288602
		ENSG00000198106
		ENSG00000102580
		ENSG00000166482
		ENSG00000103061
		ENSG00000180875
		ENSG00000287625
		ENSG00000138698
		ENSG00000053328
		ENSG00000107554
		ENSG00000158987
		ENSG00000277763
		ENSG00000271716
		ENSG00000198382
		ENSG00000188277
		ENSG00000165275
		ENSG00000242767
		ENSG00000223462
		ENSG00000103489
		ENSG00000183690
		ENSG00000124615
		ENSG00000137936
		ENSG00000061918
		ENSG00000167664
		ENSG00000155093
		ENSG00000185404
		ENSG00000111859
		ENSG00000157483
		ENSG00000134086
		ENSG00000162852
		ENSG00000106799
		ENSG00000187699
		ENSG00000238221
		ENSG00000102743
		ENSG00000127314
		ENSG00000267769
		ENSG00000248019
		ENSG00000180357
		ENSG00000187783
		ENSG00000188529
		ENSG00000117020
		ENSG00000284433
		ENSG00000136147
		ENSG00000147459
		ENSG00000167210
		ENSG00000081237
		ENSG00000076067
		ENSG00000144893
		ENSG00000251359
		ENSG00000287678
		ENSG00000121274
		ENSG00000054392
		ENSG00000054983
		ENSG00000237742
		ENSG00000140443
		ENSG00000127481
		ENSG00000136536
		ENSG00000085871
		ENSG00000211456
		ENSG00000106261
		ENSG00000172795
		ENSG00000100596
		ENSG00000113282
		ENSG00000173597
		ENSG00000248473
		ENSG00000248373
		ENSG00000172493
		ENSG00000104299
		ENSG00000260461
		ENSG00000187555
		ENSG00000011405
		ENSG00000269439
		ENSG00000224173
		ENSG00000198900
		ENSG00000048471
		ENSG00000173406
		ENSG00000215067
		ENSG00000050767
		ENSG00000133985
		ENSG00000261758
		ENSG00000199944
		ENSG00000153029
		ENSG00000286705
		ENSG00000107897
		ENSG00000149485
		ENSG00000255655
		ENSG00000160991
		ENSG00000136152
		ENSG00000053108
		ENSG00000052795
		ENSG00000133962
		ENSG00000110723
		ENSG00000235437
		ENSG00000116750
		ENSG00000118690
		ENSG00000137642
		ENSG00000261097
		ENSG00000090470
		ENSG00000262943
		ENSG00000138814
		ENSG00000285542
		ENSG00000172554
		ENSG00000186575
		ENSG00000083223
		ENSG00000110851
		ENSG00000141665
		ENSG00000075239
		ENSG00000177138
		ENSG00000108021
		ENSG00000134602
		ENSG00000284634
		ENSG00000025293
		ENSG00000174527
		ENSG00000185630
		ENSG00000102786
		ENSG00000135077
		ENSG00000186350
		ENSG00000276418
		ENSG00000196781
		ENSG00000247137
		ENSG00000198673
		ENSG00000100890
		ENSG00000066855
		ENSG00000288006
		ENSG00000223727
		ENSG00000245384
		ENSG00000166262
		ENSG00000118308
		ENSG00000229531
		ENSG00000254028
		ENSG00000113716
		ENSG00000198231
		ENSG00000184347
		ENSG00000198055
		ENSG00000120910
		ENSG00000115548
		ENSG00000083067
		ENSG00000185774
		ENSG00000167984
		ENSG00000286235
		ENSG00000234261
		ENSG00000198276
		ENSG00000136940
		ENSG00000182197
		ENSG00000083896
		ENSG00000049618
		ENSG00000089101
		ENSG00000182957
		ENSG00000169902
		ENSG00000142002
		ENSG00000148200
		ENSG00000261796
		ENSG00000108953
		ENSG00000100647
		ENSG00000272369
		ENSG00000004468
		ENSG00000073849
		ENSG00000168754
		ENSG00000215915
		ENSG00000231010
		ENSG00000124193
		ENSG00000249786
		ENSG00000269955
		ENSG00000026652
		ENSG00000184178
		ENSG00000120742
		ENSG00000074966
		ENSG00000249464
		ENSG00000141568
		ENSG00000146457
		ENSG00000189079
		ENSG00000163235
		ENSG00000140836
		ENSG00000150667
		ENSG00000277149
		ENSG00000113732
		ENSG00000234504
		ENSG00000162849
		ENSG00000134070
		ENSG00000252391
		ENSG00000074755
		ENSG00000119541
		ENSG00000108262
		ENSG00000250974
		ENSG00000237276
		ENSG00000109606
		ENSG00000007402
		ENSG00000171488
		ENSG00000106603
		ENSG00000228956
		ENSG00000124203
		ENSG00000170142
		ENSG00000108854
		ENSG00000136504
		ENSG00000197937
		ENSG00000153914
		ENSG00000243243
		ENSG00000166949
		ENSG00000138767
		ENSG00000182568
		ENSG00000113269
		ENSG00000183785
		ENSG00000257594
		ENSG00000161929
		ENSG00000174485
		ENSG00000267419
		ENSG00000177570
		ENSG00000279765
		ENSG00000151292
		ENSG00000123338
		ENSG00000149311
		ENSG00000285696
		ENSG00000149557
		ENSG00000110931
		ENSG00000181722
		ENSG00000103148
		ENSG00000163171
		ENSG00000172766
		ENSG00000184640
		ENSG00000253967
		ENSG00000213626
		ENSG00000283897
		ENSG00000196159
		ENSG00000168675
		ENSG00000079246
		ENSG00000155957
		ENSG00000112562
		ENSG00000146963
		ENSG00000175203
		ENSG00000228784
H3K27ac_EC vs HIVN	3502	ENSG00000278986
		ENSG00000197969
		ENSG00000081307
		ENSG00000277449
		ENSG00000167394
		ENSG00000113845
		ENSG00000105701
		ENSG00000106780
		ENSG00000120925
		ENSG00000260249
		ENSG00000213213
		ENSG00000114654
		ENSG00000172020
		ENSG00000115486
		ENSG00000196458
		ENSG00000029639
		ENSG00000132604
		ENSG00000162676
		ENSG00000122390
		ENSG00000149483
		ENSG00000287965
		ENSG00000272841
		ENSG00000129128
		ENSG00000175220
		ENSG00000250659
		ENSG00000159267
		ENSG00000101126
		ENSG00000114650
		ENSG00000117394
		ENSG00000120029
		ENSG00000285467
		ENSG00000235100
		ENSG00000258472
		ENSG00000173436
		ENSG00000109971
		ENSG00000230487
		ENSG00000264247
		ENSG00000183128
		ENSG00000167536
		ENSG00000164077
		ENSG00000260170
		ENSG00000159259
		ENSG00000267414
		ENSG00000253720
		ENSG00000100568
		ENSG00000241127
		ENSG00000231769
		ENSG00000088970
		ENSG00000134250
		ENSG00000107338
		ENSG00000135314
		ENSG00000113163
		ENSG00000161011
		ENSG00000141968
		ENSG00000134516
		ENSG00000241370
		ENSG00000065154
		ENSG00000184220
		ENSG00000167965
		ENSG00000178826
		ENSG00000232415
		ENSG00000249494
		ENSG00000207523
		ENSG00000273179
		ENSG00000166278
		ENSG00000173039
		ENSG00000285331
		ENSG00000081019
		ENSG00000115904
		ENSG00000043462
		ENSG00000154642
		ENSG00000285761
		ENSG00000258551
		ENSG00000226990
		ENSG00000264616
		ENSG00000182149
		ENSG00000213533
		ENSG00000049540
		ENSG00000160285
		ENSG00000185127
		ENSG00000107798
		ENSG00000100577
		ENSG00000231133
		ENSG00000277887
		ENSG00000138758
		ENSG00000207118
		ENSG00000250365
		ENSG00000145439
		ENSG00000168924
		ENSG00000137877
		ENSG00000260793
		ENSG00000117533
		ENSG00000156261
		ENSG00000116062
		ENSG00000165338
		ENSG00000186577
		ENSG00000156050
		ENSG00000154222
		ENSG00000119285
		ENSG00000144711
		ENSG00000047315
		ENSG00000110619
		ENSG00000159335
		ENSG00000150403
		ENSG00000096996
		ENSG00000171824
		ENSG00000229539
		ENSG00000128881
		ENSG00000224985
		ENSG00000085872
		ENSG00000284626
		ENSG00000013503
		ENSG00000100147
		ENSG00000277895
		ENSG00000257303
		ENSG00000273734
		ENSG00000271727
		ENSG00000273320
		ENSG00000228022
		ENSG00000138600
		ENSG00000255568
		ENSG00000180096
		ENSG00000144791
		ENSG00000184060
		ENSG00000158805
		ENSG00000259399
		ENSG00000214226
		ENSG00000141759
		ENSG00000259642
		ENSG00000135740
		ENSG00000108671
		ENSG00000157306
		ENSG00000077312
		ENSG00000123600
		ENSG00000269179
		ENSG00000261898
		ENSG00000172216
		ENSG00000261857
		ENSG00000270194
		ENSG00000105851
		ENSG00000214188
		ENSG00000186063
		ENSG00000283341
		ENSG00000096080
		ENSG00000263620
		ENSG00000171840
		ENSG00000256053
		ENSG00000180376
		ENSG00000142920
		ENSG00000235989
		ENSG00000175662
		ENSG00000184384
		ENSG00000103343
		ENSG00000115738
		ENSG00000144026
		ENSG00000129559
		ENSG00000227799
		ENSG00000107669
		ENSG00000196152
		ENSG00000143799
		ENSG00000167264
		ENSG00000078808
		ENSG00000103510
		ENSG00000224467
		ENSG00000105835
		ENSG00000188811
		ENSG00000115419
		ENSG00000109618
		ENSG00000221978
		ENSG00000274034
		ENSG00000170191
		ENSG00000104880
		ENSG00000278449
		ENSG00000214872
		ENSG00000103653
		ENSG00000122406
		ENSG00000105642
		ENSG00000168228
		ENSG00000249673
		ENSG00000251148
		ENSG00000229951
		ENSG00000217455
		ENSG00000169057
		ENSG00000278311
		ENSG00000140650
		ENSG00000279306
		ENSG00000184787
		ENSG00000130299
		ENSG00000144648
		ENSG00000175305
		ENSG00000196810
		ENSG00000114859
		ENSG00000107566
		ENSG00000248925
		ENSG00000078053
		ENSG00000285304
		ENSG00000186787
		ENSG00000196975
		ENSG00000263465
		ENSG00000146426
		ENSG00000285791
		ENSG00000116030
		ENSG00000073350
		ENSG00000111335
		ENSG00000187187
		ENSG00000213585
		ENSG00000186301
		ENSG00000115282
		ENSG00000270149
		ENSG00000279584
		ENSG00000179889
		ENSG00000136295
		ENSG00000136279
		ENSG00000254445
		ENSG00000178982
		ENSG00000010404
		ENSG00000172375
		ENSG00000228317
		ENSG00000117505
		ENSG00000140403
		ENSG00000170175
		ENSG00000204188
		ENSG00000117091
		ENSG00000069849
		ENSG00000091490
		ENSG00000223745
		ENSG00000249700
		ENSG00000198380
		ENSG00000275778
		ENSG00000160408
		ENSG00000129595
		ENSG00000159110
		ENSG00000269958
		ENSG00000286172
		ENSG00000168918
		ENSG00000063176
		ENSG00000149923
		ENSG00000264585
		ENSG00000148481
		ENSG00000105643
		ENSG00000235863
		ENSG00000040933
		ENSG00000247556
		ENSG00000177119
		ENSG00000162526
		ENSG00000116212
		ENSG00000144712
		ENSG00000172568
		ENSG00000269399
		ENSG00000155886
		ENSG00000272970
		ENSG00000278845
		ENSG00000275334
		ENSG00000259230
		ENSG00000242338
		ENSG00000250159
		ENSG00000100997
		ENSG00000078814
		ENSG00000162543
		ENSG00000223773
		ENSG00000188672
		ENSG00000156831
		ENSG00000285404
		ENSG00000051825
		ENSG00000095321
		ENSG00000174151
		ENSG00000283334
		ENSG00000103540
		ENSG00000134308
		ENSG00000115694
		ENSG00000148925
		ENSG00000197429
		ENSG00000143970
		ENSG00000169727
		ENSG00000178035
		ENSG00000111785
		ENSG00000226174
		ENSG00000104907
		ENSG00000204438
		ENSG00000080493
		ENSG00000244380
		ENSG00000111224
		ENSG00000152292
		ENSG00000233175
		ENSG00000119979
		ENSG00000111305
		ENSG00000171310
		ENSG00000177951
		ENSG00000124788
		ENSG00000204272
		ENSG00000093167
		ENSG00000167766
		ENSG00000117713
		ENSG00000233559
		ENSG00000261346
		ENSG00000125779
		ENSG00000101445
		ENSG00000285130
		ENSG00000131370
		ENSG00000147789
		ENSG00000149300
		ENSG00000253767
		ENSG00000176022
		ENSG00000150764
		ENSG00000172508
		ENSG00000071994
		ENSG00000273340
		ENSG00000237489
		ENSG00000146376
		ENSG00000272829
		ENSG00000150753
		ENSG00000168884
		ENSG00000179195
		ENSG00000125944
		ENSG00000271913
		ENSG00000177989
		ENSG00000079277
		ENSG00000271643
		ENSG00000101558
		ENSG00000146731
		ENSG00000187147
		ENSG00000223461
		ENSG00000198756
		ENSG00000228192
		ENSG00000114999
		ENSG00000179295
		ENSG00000172575
		ENSG00000095906
		ENSG00000256582
		ENSG00000105281
		ENSG00000166263
		ENSG00000137073
		ENSG00000106479
		ENSG00000271737
		ENSG00000120662
		ENSG00000288604
		ENSG00000103876
		ENSG00000186001
		ENSG00000085832
		ENSG00000180385
		ENSG00000288587
		ENSG00000235652
		ENSG00000241878
		ENSG00000149231
		ENSG00000100104
		ENSG00000102125
		ENSG00000224086
		ENSG00000277972
		ENSG00000158062
		ENSG00000105656
		ENSG00000126464
		ENSG00000116670
		ENSG00000280160
		ENSG00000196204
		ENSG00000236882
		ENSG00000143753
		ENSG00000169105
		ENSG00000278619
		ENSG00000130734
		ENSG00000132463
		ENSG00000282826
		ENSG00000182057
		ENSG00000078618
		ENSG00000164011
		ENSG00000155438
		ENSG00000288643
		ENSG00000153395
		ENSG00000149609
		ENSG00000230438
		ENSG00000215256
		ENSG00000251357
		ENSG00000268996
		ENSG00000158985
		ENSG00000173141
		ENSG00000198908
		ENSG00000136895
		ENSG00000072756
		ENSG00000125746
		ENSG00000234956
		ENSG00000128271
		ENSG00000276547
		ENSG00000214338
		ENSG00000213145
		ENSG00000143294
		ENSG00000178307
		ENSG00000236151
		ENSG00000166228
		ENSG00000163882
		ENSG00000199552
		ENSG00000085511
		ENSG00000167397
		ENSG00000173193
		ENSG00000237461
		ENSG00000251184
		ENSG00000143862
		ENSG00000235288
		ENSG00000175470
		ENSG00000167077
		ENSG00000272333
		ENSG00000135776
		ENSG00000139116
		ENSG00000185507
		ENSG00000285889
		ENSG00000177383
		ENSG00000158717
		ENSG00000284190
		ENSG00000204120
		ENSG00000170919
		ENSG00000172171
		ENSG00000102879
		ENSG00000175395
		ENSG00000143179
		ENSG00000067066
		ENSG00000184319
		ENSG00000184857
		ENSG00000171954
		ENSG00000174177
		ENSG00000154309
		ENSG00000125834
		ENSG00000251706
		ENSG00000267477
		ENSG00000269858
		ENSG00000187109
		ENSG00000261416
		ENSG00000265206
		ENSG00000205356
		ENSG00000114529
		ENSG00000132716
		ENSG00000118496
		ENSG00000258210
		ENSG00000108523
		ENSG00000132522
		ENSG00000172269
		ENSG00000277791
		ENSG00000085788
		ENSG00000122696
		ENSG00000213024
		ENSG00000125037
		ENSG00000116809
		ENSG00000257839
		ENSG00000224699
		ENSG00000022567
		ENSG00000105298
		ENSG00000129003
		ENSG00000267318
		ENSG00000180209
		ENSG00000254245
		ENSG00000140632
		ENSG00000160949
		ENSG00000242125
		ENSG00000248508
		ENSG00000271933
		ENSG00000247092
		ENSG00000214248
		ENSG00000259332
		ENSG00000173065
		ENSG00000088992
		ENSG00000204923
		ENSG00000182985
		ENSG00000101464
		ENSG00000239521
		ENSG00000171067
		ENSG00000172922
		ENSG00000205277
		ENSG00000144231
		ENSG00000167578
		ENSG00000229021
		ENSG00000241489
		ENSG00000131143
		ENSG00000229491
		ENSG00000140548
		ENSG00000197530
		ENSG00000123154
		ENSG00000248746
		ENSG00000255339
		ENSG00000197417
		ENSG00000128185
		ENSG00000013725
		ENSG00000132517
		ENSG00000127528
		ENSG00000138757
		ENSG00000230539
		ENSG00000238279
		ENSG00000267680
		ENSG00000257800
		ENSG00000175550
		ENSG00000146085
		ENSG00000100060
		ENSG00000111364
		ENSG00000132300
		ENSG00000153201
		ENSG00000241962
		ENSG00000263809
		ENSG00000186132
		ENSG00000174851
		ENSG00000119596
		ENSG00000121542
		ENSG00000141642
		ENSG00000082146
		ENSG00000231671
[truncated: 4,429 more rows]
