# Supplementary material for: IL-15-dependent immune crosstalk between natural killer cells and dendritic cells in HIV-1 elite controllers
Source: Cell Rep. 2023 Dec 3;42(12):113530. doi: 10.1016/j.celrep.2023.113530 (PMC10765318; doi:10.1016/j.celrep.2023.113530)
Supplement: Table S3. Significantly enriched H3K4me3 mark and differentially expressed gene expression in EC NK cells, related to Figure 2 [file mmc4.xlsx]

## Sheet: Supplementary Table 3
Table S3: Significantly enriched H3K4me3 mark and differentially expressed gene expression in EC NK cells. Related to Figure 2.
Increased H3K4me3 mark enrichment and upregulated gene expression
Names	total	elements
H3K4me3_EC vs HAART AND H3K4me3_EC vs HIVN AND RNAseq_EC vs HAARTHIVN	20	ENSG00000172531
		ENSG00000027075
		ENSG00000182162
		ENSG00000256235
		ENSG00000143126
		ENSG00000120318
		ENSG00000132965
		ENSG00000089159
		ENSG00000140577
		ENSG00000248405
		ENSG00000148841
		ENSG00000113368
		ENSG00000131242
		ENSG00000184205
		ENSG00000185022
		ENSG00000158050
		ENSG00000189319
		ENSG00000143761
		ENSG00000179094
		ENSG00000077549
H3K4me3_EC vs HAART AND H3K4me3_EC vs HIVN	357	ENSG00000184361
		ENSG00000256061
		ENSG00000165985
		ENSG00000188816
		ENSG00000284626
		ENSG00000145012
		ENSG00000263620
		ENSG00000162894
		ENSG00000101773
		ENSG00000198939
		ENSG00000173175
		ENSG00000151746
		ENSG00000196975
		ENSG00000063438
		ENSG00000254610
		ENSG00000171680
		ENSG00000250312
		ENSG00000126882
		ENSG00000249992
		ENSG00000285708
		ENSG00000144712
		ENSG00000186481
		ENSG00000259230
		ENSG00000109787
		ENSG00000165140
		ENSG00000176641
		ENSG00000184232
		ENSG00000285000
		ENSG00000285130
		ENSG00000131370
		ENSG00000253767
		ENSG00000108557
		ENSG00000117266
		ENSG00000148468
		ENSG00000055950
		ENSG00000071242
		ENSG00000153395
		ENSG00000276547
		ENSG00000171757
		ENSG00000022567
		ENSG00000254245
		ENSG00000091844
		ENSG00000007944
		ENSG00000234142
		ENSG00000123411
		ENSG00000253485
		ENSG00000179057
		ENSG00000169184
		ENSG00000270670
		ENSG00000283638
		ENSG00000255652
		ENSG00000081853
		ENSG00000284762
		ENSG00000205838
		ENSG00000235280
		ENSG00000119912
		ENSG00000108669
		ENSG00000288630
		ENSG00000141526
		ENSG00000105926
		ENSG00000100625
		ENSG00000131459
		ENSG00000165071
		ENSG00000153551
		ENSG00000251584
		ENSG00000108175
		ENSG00000147526
		ENSG00000231185
		ENSG00000134245
		ENSG00000196345
		ENSG00000286427
		ENSG00000131951
		ENSG00000075891
		ENSG00000136720
		ENSG00000066027
		ENSG00000250596
		ENSG00000007047
		ENSG00000155158
		ENSG00000154358
		ENSG00000231943
		ENSG00000149269
		ENSG00000267618
		ENSG00000250349
		ENSG00000178607
		ENSG00000147324
		ENSG00000149582
		ENSG00000212719
		ENSG00000162434
		ENSG00000158715
		ENSG00000109756
		ENSG00000130402
		ENSG00000157978
		ENSG00000236869
		ENSG00000213071
		ENSG00000109956
		ENSG00000071051
		ENSG00000179253
		ENSG00000262209
		ENSG00000023892
		ENSG00000081087
		ENSG00000145908
		ENSG00000237505
		ENSG00000264245
		ENSG00000283360
		ENSG00000136280
		ENSG00000255872
		ENSG00000253846
		ENSG00000148926
		ENSG00000232528
		ENSG00000196739
		ENSG00000114439
		ENSG00000115977
		ENSG00000130340
		ENSG00000175868
		ENSG00000127603
		ENSG00000267801
		ENSG00000108001
		ENSG00000287400
		ENSG00000212916
		ENSG00000162496
		ENSG00000174282
		ENSG00000186654
		ENSG00000186448
		ENSG00000115935
		ENSG00000109654
		ENSG00000267022
		ENSG00000205822
		ENSG00000143641
		ENSG00000288637
		ENSG00000149346
		ENSG00000071564
		ENSG00000166428
		ENSG00000057935
		ENSG00000135426
		ENSG00000068024
		ENSG00000100030
		ENSG00000135549
		ENSG00000160113
		ENSG00000204956
		ENSG00000153283
		ENSG00000183337
		ENSG00000267058
		ENSG00000157833
		ENSG00000228873
		ENSG00000112782
		ENSG00000272482
		ENSG00000119414
		ENSG00000198133
		ENSG00000269095
		ENSG00000158321
		ENSG00000228010
		ENSG00000236449
		ENSG00000146083
		ENSG00000224611
		ENSG00000285547
		ENSG00000027697
		ENSG00000042813
		ENSG00000030419
		ENSG00000048828
		ENSG00000253873
		ENSG00000164466
		ENSG00000164120
		ENSG00000112419
		ENSG00000132466
		ENSG00000196405
		ENSG00000158486
		ENSG00000152284
		ENSG00000187678
		ENSG00000259869
		ENSG00000272647
		ENSG00000253731
		ENSG00000180229
		ENSG00000286239
		ENSG00000132481
		ENSG00000067182
		ENSG00000143772
		ENSG00000163848
		ENSG00000156787
		ENSG00000139722
		ENSG00000198815
		ENSG00000184381
		ENSG00000131196
		ENSG00000196700
		ENSG00000265943
		ENSG00000283317
		ENSG00000286288
		ENSG00000262576
		ENSG00000240184
		ENSG00000286237
		ENSG00000262823
		ENSG00000258137
		ENSG00000109851
		ENSG00000103126
		ENSG00000197535
		ENSG00000110693
		ENSG00000102466
		ENSG00000126822
		ENSG00000186111
		ENSG00000261117
		ENSG00000165821
		ENSG00000231119
		ENSG00000185989
		ENSG00000107957
		ENSG00000076826
		ENSG00000286192
		ENSG00000213523
		ENSG00000254087
		ENSG00000197157
		ENSG00000101040
		ENSG00000124275
		ENSG00000009790
		ENSG00000258086
		ENSG00000114631
		ENSG00000119772
		ENSG00000167613
		ENSG00000229589
		ENSG00000105370
		ENSG00000125637
		ENSG00000133805
		ENSG00000165028
		ENSG00000108379
		ENSG00000250802
		ENSG00000071205
		ENSG00000254221
		ENSG00000175155
		ENSG00000056972
		ENSG00000110002
		ENSG00000258539
		ENSG00000287925
		ENSG00000146966
		ENSG00000232229
		ENSG00000164300
		ENSG00000197183
		ENSG00000255435
		ENSG00000274979
		ENSG00000197275
		ENSG00000254122
		ENSG00000165495
		ENSG00000099326
		ENSG00000253159
		ENSG00000241058
		ENSG00000119139
		ENSG00000133030
		ENSG00000140948
		ENSG00000240764
		ENSG00000283411
		ENSG00000085276
		ENSG00000248672
		ENSG00000172425
		ENSG00000215908
		ENSG00000132846
		ENSG00000065675
		ENSG00000182557
		ENSG00000183439
		ENSG00000250644
		ENSG00000254966
		ENSG00000101082
		ENSG00000136514
		ENSG00000253537
		ENSG00000134030
		ENSG00000121210
		ENSG00000130940
		ENSG00000136141
		ENSG00000154429
		ENSG00000134955
		ENSG00000285220
		ENSG00000149091
		ENSG00000144535
		ENSG00000071575
		ENSG00000029534
		ENSG00000126217
		ENSG00000131374
		ENSG00000229611
		ENSG00000068650
		ENSG00000225398
		ENSG00000187824
		ENSG00000125257
		ENSG00000137504
		ENSG00000167157
		ENSG00000250486
		ENSG00000085449
		ENSG00000176946
		ENSG00000147862
		ENSG00000261934
		ENSG00000228322
		ENSG00000253549
		ENSG00000263400
		ENSG00000160323
		ENSG00000103489
		ENSG00000160584
		ENSG00000196503
		ENSG00000179242
		ENSG00000178038
		ENSG00000272822
		ENSG00000126775
		ENSG00000187634
		ENSG00000254554
		ENSG00000110492
		ENSG00000144893
		ENSG00000258603
		ENSG00000272323
		ENSG00000287258
		ENSG00000148411
		ENSG00000230798
		ENSG00000187764
		ENSG00000198900
		ENSG00000267278
		ENSG00000080986
		ENSG00000114739
		ENSG00000121858
		ENSG00000173575
		ENSG00000110723
		ENSG00000253953
		ENSG00000137642
		ENSG00000262874
		ENSG00000164674
		ENSG00000119689
		ENSG00000108021
		ENSG00000111817
		ENSG00000253305
		ENSG00000113851
		ENSG00000104267
		ENSG00000119574
		ENSG00000106344
		ENSG00000267191
		ENSG00000113296
		ENSG00000153113
		ENSG00000261771
		ENSG00000198276
		ENSG00000130005
		ENSG00000113504
		ENSG00000267858
		ENSG00000242419
		ENSG00000107736
		ENSG00000073849
		ENSG00000135048
		ENSG00000122859
		ENSG00000249141
		ENSG00000187079
		ENSG00000163013
		ENSG00000100599
		ENSG00000136866
		ENSG00000134070
		ENSG00000107249
		ENSG00000187140
		ENSG00000288622
		ENSG00000228956
		ENSG00000182568
		ENSG00000253910
		ENSG00000279765
		ENSG00000233836
		ENSG00000184640
		ENSG00000180815
		ENSG00000198286
		ENSG00000182158
		ENSG00000228784
		ENSG00000149257
H3K4me3_EC vs HAART AND RNAseq_EC vs HAARTHIVN	25	ENSG00000176845
		ENSG00000127084
		ENSG00000120129
		ENSG00000135898
		ENSG00000131165
		ENSG00000095794
		ENSG00000138670
		ENSG00000164904
		ENSG00000102038
		ENSG00000243056
		ENSG00000145911
		ENSG00000090104
		ENSG00000141026
		ENSG00000172985
		ENSG00000215788
		ENSG00000115165
		ENSG00000165029
		ENSG00000166888
		ENSG00000132002
		ENSG00000186469
		ENSG00000145569
		ENSG00000196368
		ENSG00000279748
		ENSG00000159840
		ENSG00000173801
H3K4me3_EC vs HIVN AND RNAseq_EC vs HAARTHIVN	107	ENSG00000180739
		ENSG00000008283
		ENSG00000142089
		ENSG00000173545
		ENSG00000105374
		ENSG00000104894
		ENSG00000164733
		ENSG00000197471
		ENSG00000170340
		ENSG00000014216
		ENSG00000123143
		ENSG00000266094
		ENSG00000129353
		ENSG00000075234
		ENSG00000197043
		ENSG00000002586
		ENSG00000089009
		ENSG00000125347
		ENSG00000182944
		ENSG00000132819
		ENSG00000100385
		ENSG00000151348
		ENSG00000127824
		ENSG00000183508
		ENSG00000175182
		ENSG00000147168
		ENSG00000111276
		ENSG00000119673
		ENSG00000149781
		ENSG00000130775
		ENSG00000104964
		ENSG00000171522
		ENSG00000130638
		ENSG00000127666
		ENSG00000136732
		ENSG00000213719
		ENSG00000182810
		ENSG00000213654
		ENSG00000092841
		ENSG00000136286
		ENSG00000121417
		ENSG00000189067
		ENSG00000113448
		ENSG00000128294
		ENSG00000076944
		ENSG00000067221
		ENSG00000123444
		ENSG00000099194
		ENSG00000257108
		ENSG00000166199
		ENSG00000102760
		ENSG00000030110
		ENSG00000152234
		ENSG00000115661
		ENSG00000165630
		ENSG00000130755
		ENSG00000115085
		ENSG00000160255
		ENSG00000213402
		ENSG00000127948
		ENSG00000077984
		ENSG00000068028
		ENSG00000117036
		ENSG00000177105
		ENSG00000144802
		ENSG00000162511
		ENSG00000130592
		ENSG00000116604
		ENSG00000060971
		ENSG00000110080
		ENSG00000180644
		ENSG00000185201
		ENSG00000069399
		ENSG00000107738
		ENSG00000142676
		ENSG00000160445
		ENSG00000076382
		ENSG00000197622
		ENSG00000117984
		ENSG00000167658
		ENSG00000136250
		ENSG00000105220
		ENSG00000175463
		ENSG00000028137
		ENSG00000100453
		ENSG00000107742
		ENSG00000185885
		ENSG00000075426
		ENSG00000115523
		ENSG00000169021
		ENSG00000211772
		ENSG00000116016
		ENSG00000163874
		ENSG00000116044
		ENSG00000167996
		ENSG00000172331
		ENSG00000148248
		ENSG00000138326
		ENSG00000177954
		ENSG00000084623
		ENSG00000213658
		ENSG00000167995
		ENSG00000115268
		ENSG00000146232
		ENSG00000197858
		ENSG00000132589
		ENSG00000101986
H3K4me3_EC vs HAART	1359	ENSG00000167394
		ENSG00000189241
		ENSG00000128602
		ENSG00000006283
		ENSG00000204044
		ENSG00000062282
		ENSG00000185988
		ENSG00000182450
		ENSG00000117477
		ENSG00000142185
		ENSG00000131724
		ENSG00000287561
		ENSG00000085741
		ENSG00000215769
		ENSG00000187608
		ENSG00000141298
		ENSG00000230148
		ENSG00000251152
		ENSG00000251246
		ENSG00000090539
		ENSG00000249125
		ENSG00000151136
		ENSG00000286707
		ENSG00000106070
		ENSG00000236255
		ENSG00000230084
		ENSG00000184220
		ENSG00000167191
		ENSG00000160111
		ENSG00000106113
		ENSG00000122378
		ENSG00000154556
		ENSG00000269793
		ENSG00000136026
		ENSG00000198729
		ENSG00000169291
		ENSG00000244953
		ENSG00000106571
		ENSG00000117533
		ENSG00000235688
		ENSG00000267938
		ENSG00000118976
		ENSG00000285907
		ENSG00000168676
		ENSG00000271147
		ENSG00000110987
		ENSG00000197763
		ENSG00000106025
		ENSG00000125695
		ENSG00000152601
		ENSG00000287879
		ENSG00000162931
		ENSG00000115310
		ENSG00000247516
		ENSG00000179636
		ENSG00000284673
		ENSG00000184384
		ENSG00000226644
		ENSG00000137501
		ENSG00000244158
		ENSG00000137699
		ENSG00000260807
		ENSG00000258405
		ENSG00000070614
		ENSG00000169896
		ENSG00000204764
		ENSG00000078053
		ENSG00000229666
		ENSG00000186301
		ENSG00000233967
		ENSG00000152078
		ENSG00000151718
		ENSG00000186153
		ENSG00000243187
		ENSG00000286646
		ENSG00000168004
		ENSG00000254409
		ENSG00000113263
		ENSG00000162526
		ENSG00000137054
		ENSG00000265542
		ENSG00000204219
		ENSG00000157657
		ENSG00000100505
		ENSG00000246223
		ENSG00000120088
		ENSG00000164808
		ENSG00000277764
		ENSG00000226954
		ENSG00000065717
		ENSG00000074657
		ENSG00000143970
		ENSG00000267284
		ENSG00000111224
		ENSG00000166689
		ENSG00000244242
		ENSG00000105426
		ENSG00000166035
		ENSG00000123240
		ENSG00000092096
		ENSG00000188511
		ENSG00000165655
		ENSG00000172594
		ENSG00000070601
		ENSG00000273291
		ENSG00000125875
		ENSG00000135090
		ENSG00000288064
		ENSG00000233559
		ENSG00000164932
		ENSG00000106852
		ENSG00000150764
		ENSG00000172508
		ENSG00000137473
		ENSG00000283743
		ENSG00000257660
		ENSG00000254996
		ENSG00000110917
		ENSG00000227757
		ENSG00000166321
		ENSG00000178935
		ENSG00000175707
		ENSG00000245870
		ENSG00000198932
		ENSG00000180543
		ENSG00000267968
		ENSG00000106665
		ENSG00000188266
		ENSG00000180801
		ENSG00000173093
		ENSG00000269237
		ENSG00000245729
		ENSG00000234773
		ENSG00000061337
		ENSG00000244558
		ENSG00000267092
		ENSG00000110328
		ENSG00000168772
		ENSG00000283674
		ENSG00000170456
		ENSG00000252026
		ENSG00000154342
		ENSG00000283848
		ENSG00000268581
		ENSG00000180011
		ENSG00000164438
		ENSG00000165810
		ENSG00000151948
		ENSG00000117519
		ENSG00000249159
		ENSG00000168765
		ENSG00000258790
		ENSG00000133624
		ENSG00000184319
		ENSG00000287966
		ENSG00000105679
		ENSG00000109906
		ENSG00000092068
		ENSG00000154914
		ENSG00000119866
		ENSG00000127663
		ENSG00000134686
		ENSG00000173581
		ENSG00000073008
		ENSG00000099797
		ENSG00000175147
		ENSG00000182771
		ENSG00000286069
		ENSG00000148680
		ENSG00000135318
		ENSG00000267952
		ENSG00000215559
		ENSG00000095587
		ENSG00000134769
		ENSG00000257178
		ENSG00000177359
		ENSG00000255032
		ENSG00000154611
		ENSG00000118520
		ENSG00000256966
		ENSG00000257069
		ENSG00000123096
		ENSG00000077782
		ENSG00000073670
		ENSG00000151466
		ENSG00000159674
		ENSG00000233293
		ENSG00000241679
		ENSG00000265158
		ENSG00000163132
		ENSG00000287091
		ENSG00000268804
		ENSG00000237484
		ENSG00000095397
		ENSG00000205090
		ENSG00000143869
		ENSG00000257355
		ENSG00000092871
		ENSG00000263015
		ENSG00000162711
		ENSG00000113600
		ENSG00000284847
		ENSG00000204623
		ENSG00000156639
		ENSG00000171604
		ENSG00000198576
		ENSG00000141433
		ENSG00000121905
		ENSG00000283765
		ENSG00000248647
		ENSG00000185304
		ENSG00000226091
		ENSG00000196632
		ENSG00000245812
		ENSG00000196628
		ENSG00000163064
		ENSG00000184669
		ENSG00000148297
		ENSG00000285602
		ENSG00000180992
		ENSG00000164535
		ENSG00000115616
		ENSG00000162669
		ENSG00000136848
		ENSG00000204622
		ENSG00000261447
		ENSG00000227467
		ENSG00000244968
		ENSG00000158301
		ENSG00000272692
		ENSG00000165478
		ENSG00000165868
		ENSG00000162913
		ENSG00000266173
		ENSG00000174125
		ENSG00000140030
		ENSG00000134962
		ENSG00000130045
		ENSG00000273328
		ENSG00000263586
		ENSG00000266495
		ENSG00000135678
		ENSG00000140470
		ENSG00000111796
		ENSG00000152061
		ENSG00000050030
		ENSG00000174562
		ENSG00000140398
		ENSG00000279927
		ENSG00000170160
		ENSG00000115306
		ENSG00000198077
		ENSG00000135519
		ENSG00000049759
		ENSG00000258741
		ENSG00000173898
		ENSG00000133401
		ENSG00000134508
		ENSG00000285446
		ENSG00000172530
		ENSG00000118515
		ENSG00000174951
		ENSG00000114853
		ENSG00000214646
		ENSG00000092820
		ENSG00000270504
		ENSG00000157570
		ENSG00000144840
		ENSG00000275832
		ENSG00000239636
		ENSG00000197721
		ENSG00000101384
		ENSG00000114805
		ENSG00000226380
		ENSG00000137693
		ENSG00000187068
		ENSG00000012779
		ENSG00000183691
		ENSG00000157927
		ENSG00000167964
		ENSG00000246095
		ENSG00000148848
		ENSG00000226800
		ENSG00000189190
		ENSG00000083454
		ENSG00000163083
		ENSG00000088179
		ENSG00000161642
		ENSG00000196422
		ENSG00000117791
		ENSG00000261349
		ENSG00000160593
		ENSG00000182871
		ENSG00000263681
		ENSG00000196352
		ENSG00000259285
		ENSG00000165795
		ENSG00000181409
		ENSG00000223935
		ENSG00000137393
		ENSG00000134490
		ENSG00000181234
		ENSG00000254246
		ENSG00000151838
		ENSG00000166681
		ENSG00000182747
		ENSG00000283549
		ENSG00000249341
		ENSG00000170677
		ENSG00000258604
		ENSG00000116819
		ENSG00000146216
		ENSG00000047644
		ENSG00000020577
		ENSG00000115183
		ENSG00000288612
		ENSG00000106244
		ENSG00000131979
		ENSG00000233101
		ENSG00000008311
		ENSG00000103723
		ENSG00000132694
		ENSG00000104067
		ENSG00000198625
		ENSG00000185668
		ENSG00000157470
		ENSG00000189149
		ENSG00000002822
		ENSG00000185339
		ENSG00000134996
		ENSG00000165912
		ENSG00000234215
		ENSG00000101017
		ENSG00000255362
		ENSG00000261787
		ENSG00000166272
		ENSG00000155034
		ENSG00000137462
		ENSG00000101115
		ENSG00000100345
		ENSG00000119778
		ENSG00000163464
		ENSG00000072786
		ENSG00000187624
		ENSG00000172915
		ENSG00000086506
		ENSG00000233064
		ENSG00000168070
		ENSG00000111275
		ENSG00000123453
		ENSG00000259768
		ENSG00000140995
		ENSG00000126778
		ENSG00000111186
		ENSG00000169126
		ENSG00000149654
		ENSG00000181577
		ENSG00000146904
		ENSG00000173917
		ENSG00000088367
		ENSG00000144724
		ENSG00000266302
		ENSG00000179119
		ENSG00000270087
		ENSG00000182621
		ENSG00000198520
		ENSG00000197497
		ENSG00000170776
		ENSG00000131558
		ENSG00000146242
		ENSG00000255537
		ENSG00000227959
		ENSG00000075785
		ENSG00000166831
		ENSG00000153233
		ENSG00000133104
		ENSG00000143320
		ENSG00000272808
		ENSG00000228623
		ENSG00000101493
		ENSG00000262454
		ENSG00000110076
		ENSG00000235875
		ENSG00000260008
		ENSG00000285106
		ENSG00000266088
		ENSG00000259462
		ENSG00000198680
		ENSG00000155011
		ENSG00000130312
		ENSG00000138356
		ENSG00000185761
		ENSG00000197467
		ENSG00000272298
		ENSG00000234377
		ENSG00000079337
		ENSG00000162373
		ENSG00000149488
		ENSG00000033627
		ENSG00000184058
		ENSG00000100473
		ENSG00000008405
		ENSG00000180834
		ENSG00000269476
		ENSG00000135111
		ENSG00000260996
		ENSG00000215878
		ENSG00000143028
		ENSG00000174586
		ENSG00000128310
		ENSG00000004399
		ENSG00000263715
		ENSG00000284746
		ENSG00000255100
		ENSG00000108924
		ENSG00000109265
		ENSG00000196139
		ENSG00000156466
		ENSG00000131848
		ENSG00000282278
		ENSG00000278709
		ENSG00000111057
		ENSG00000124140
		ENSG00000286098
		ENSG00000284292
		ENSG00000085998
		ENSG00000175040
		ENSG00000171649
		ENSG00000221866
		ENSG00000166669
		ENSG00000240990
		ENSG00000050820
		ENSG00000070778
		ENSG00000226051
		ENSG00000233153
		ENSG00000148180
		ENSG00000265982
		ENSG00000223891
		ENSG00000138032
		ENSG00000167703
		ENSG00000119121
		ENSG00000229151
		ENSG00000266850
		ENSG00000272449
		ENSG00000250230
		ENSG00000160097
		ENSG00000148120
		ENSG00000131446
		ENSG00000284695
		ENSG00000127152
		ENSG00000278020
		ENSG00000259519
		ENSG00000266265
		ENSG00000271253
		ENSG00000164056
		ENSG00000171811
		ENSG00000167311
		ENSG00000278863
		ENSG00000275645
		ENSG00000248727
		ENSG00000227175
		ENSG00000268355
		ENSG00000253736
		ENSG00000261645
		ENSG00000008083
		ENSG00000166398
		ENSG00000288062
		ENSG00000169169
		ENSG00000186642
		ENSG00000179314
		ENSG00000127947
		ENSG00000177283
		ENSG00000113389
		ENSG00000271092
		ENSG00000258507
		ENSG00000144677
		ENSG00000163527
		ENSG00000166033
		ENSG00000163239
		ENSG00000215568
		ENSG00000104765
		ENSG00000102870
		ENSG00000287780
		ENSG00000142627
		ENSG00000006576
		ENSG00000196569
		ENSG00000096060
		ENSG00000256196
		ENSG00000105928
		ENSG00000138606
		ENSG00000234509
		ENSG00000137177
		ENSG00000160256
		ENSG00000251526
		ENSG00000047634
		ENSG00000160801
		ENSG00000168229
		ENSG00000143819
		ENSG00000198435
		ENSG00000183034
		ENSG00000097007
		ENSG00000132329
		ENSG00000057019
		ENSG00000124019
		ENSG00000168216
		ENSG00000160284
		ENSG00000235217
		ENSG00000082293
		ENSG00000168995
		ENSG00000265671
		ENSG00000175879
		ENSG00000241525
		ENSG00000182704
		ENSG00000175354
		ENSG00000240207
		ENSG00000130703
		ENSG00000123892
		ENSG00000135341
		ENSG00000198208
		ENSG00000285600
		ENSG00000257767
		ENSG00000174136
		ENSG00000154678
		ENSG00000284265
		ENSG00000182240
		ENSG00000168461
		ENSG00000159216
		ENSG00000153208
		ENSG00000117245
		ENSG00000134775
		ENSG00000169213
		ENSG00000175352
		ENSG00000141441
		ENSG00000273433
		ENSG00000146072
		ENSG00000162738
		ENSG00000116117
		ENSG00000176595
		ENSG00000146555
		ENSG00000198795
		ENSG00000253406
		ENSG00000130675
		ENSG00000104341
		ENSG00000177679
		ENSG00000157613
		ENSG00000170775
		ENSG00000053438
		ENSG00000120093
		ENSG00000286875
		ENSG00000237686
		ENSG00000140199
		ENSG00000186523
		ENSG00000287612
		ENSG00000158691
		ENSG00000036257
		ENSG00000179222
		ENSG00000166126
		ENSG00000286039
		ENSG00000215045
		ENSG00000284685
		ENSG00000199879
		ENSG00000145075
		ENSG00000184014
		ENSG00000284986
		ENSG00000123908
		ENSG00000204248
		ENSG00000112902
		ENSG00000143340
		ENSG00000186994
		ENSG00000156650
		ENSG00000005961
		ENSG00000112367
		ENSG00000203581
		ENSG00000186094
		ENSG00000267640
		ENSG00000127903
		ENSG00000065485
		ENSG00000142599
		ENSG00000254230
		ENSG00000263325
		ENSG00000250786
		ENSG00000143321
		ENSG00000143995
		ENSG00000117009
		ENSG00000251611
		ENSG00000153291
		ENSG00000013810
		ENSG00000108622
		ENSG00000279266
		ENSG00000124766
		ENSG00000166025
		ENSG00000167861
		ENSG00000105255
		ENSG00000288234
		ENSG00000169439
		ENSG00000139370
		ENSG00000266765
		ENSG00000100029
		ENSG00000113763
		ENSG00000176533
		ENSG00000255136
		ENSG00000106006
		ENSG00000285904
		ENSG00000181090
		ENSG00000086289
		ENSG00000266903
		ENSG00000113319
		ENSG00000103018
		ENSG00000170293
		ENSG00000128591
		ENSG00000225174
		ENSG00000124225
		ENSG00000141127
		ENSG00000269707
		ENSG00000143110
		ENSG00000157510
		ENSG00000286863
		ENSG00000101935
		ENSG00000106018
		ENSG00000136167
		ENSG00000101096
		ENSG00000167771
		ENSG00000165617
		ENSG00000197647
		ENSG00000244203
		ENSG00000116035
		ENSG00000218823
		ENSG00000179846
		ENSG00000152223
		ENSG00000253764
		ENSG00000089012
		ENSG00000163637
		ENSG00000008382
		ENSG00000153071
		ENSG00000198816
		ENSG00000229782
		ENSG00000118777
		ENSG00000245466
		ENSG00000226334
		ENSG00000161835
		ENSG00000174348
		ENSG00000162631
		ENSG00000269578
		ENSG00000179144
		ENSG00000066382
		ENSG00000177380
		ENSG00000226819
		ENSG00000271361
		ENSG00000039560
		ENSG00000139641
		ENSG00000125354
		ENSG00000103479
		ENSG00000274248
		ENSG00000142621
		ENSG00000213471
		ENSG00000127220
		ENSG00000141979
		ENSG00000286640
		ENSG00000255730
		ENSG00000244998
		ENSG00000176105
		ENSG00000138378
		ENSG00000187017
		ENSG00000166068
		ENSG00000205213
		ENSG00000184574
		ENSG00000163539
		ENSG00000057663
		ENSG00000188290
		ENSG00000241399
		ENSG00000111405
		ENSG00000228404
		ENSG00000281128
		ENSG00000230102
		ENSG00000288561
		ENSG00000254862
		ENSG00000005001
		ENSG00000265763
		ENSG00000198010
		ENSG00000204103
		ENSG00000205978
		ENSG00000182150
		ENSG00000260492
		ENSG00000133026
		ENSG00000273062
		ENSG00000259863
		ENSG00000110811
		ENSG00000092200
		ENSG00000242779
		ENSG00000140386
		ENSG00000177453
		ENSG00000147912
		ENSG00000164237
		ENSG00000141293
		ENSG00000135547
		ENSG00000115607
		ENSG00000123384
		ENSG00000277631
		ENSG00000257913
		ENSG00000172578
		ENSG00000261147
		ENSG00000213366
		ENSG00000008441
		ENSG00000183770
		ENSG00000236544
		ENSG00000180871
		ENSG00000240771
		ENSG00000134824
		ENSG00000257433
		ENSG00000198604
		ENSG00000269807
		ENSG00000251349
		ENSG00000184486
		ENSG00000226067
		ENSG00000268635
		ENSG00000287789
		ENSG00000135540
		ENSG00000107679
		ENSG00000211584
		ENSG00000006118
		ENSG00000280138
		ENSG00000287528
		ENSG00000118849
		ENSG00000183496
		ENSG00000277459
		ENSG00000117616
		ENSG00000034677
		ENSG00000101405
		ENSG00000280211
		ENSG00000197046
		ENSG00000101230
		ENSG00000227906
		ENSG00000135638
		ENSG00000122126
		ENSG00000103647
		ENSG00000268790
		ENSG00000111912
		ENSG00000137078
		ENSG00000171148
		ENSG00000164684
		ENSG00000219545
		ENSG00000100321
		ENSG00000165626
		ENSG00000128011
		ENSG00000196440
		ENSG00000159708
		ENSG00000261594
		ENSG00000224420
		ENSG00000206561
		ENSG00000129946
		ENSG00000105329
		ENSG00000173517
		ENSG00000228824
		ENSG00000185551
		ENSG00000138449
		ENSG00000151491
		ENSG00000197442
		ENSG00000054690
		ENSG00000270816
		ENSG00000171126
		ENSG00000258748
		ENSG00000103549
		ENSG00000229048
		ENSG00000139946
		ENSG00000230506
		ENSG00000150637
		ENSG00000167723
		ENSG00000102935
		ENSG00000180938
		ENSG00000106483
		ENSG00000186710
		ENSG00000170421
		ENSG00000130559
		ENSG00000169783
		ENSG00000119862
		ENSG00000181513
		ENSG00000284416
		ENSG00000165300
		ENSG00000141404
		ENSG00000123095
		ENSG00000224020
		ENSG00000249825
		ENSG00000253508
		ENSG00000285471
		ENSG00000272347
		ENSG00000141458
		ENSG00000197921
		ENSG00000142408
		ENSG00000109572
		ENSG00000071967
		ENSG00000267166
		ENSG00000102221
		ENSG00000167476
		ENSG00000285300
		ENSG00000286315
		ENSG00000171877
		ENSG00000243479
		ENSG00000283480
		ENSG00000154734
		ENSG00000144792
		ENSG00000071073
		ENSG00000225279
		ENSG00000232386
		ENSG00000174326
		ENSG00000286125
		ENSG00000226530
		ENSG00000237923
		ENSG00000105085
		ENSG00000105767
		ENSG00000079931
		ENSG00000159788
		ENSG00000057593
		ENSG00000105711
		ENSG00000136738
		ENSG00000254553
		ENSG00000168994
		ENSG00000143167
		ENSG00000166833
		ENSG00000215217
		ENSG00000143194
		ENSG00000254369
		ENSG00000233806
		ENSG00000121933
		ENSG00000259115
		ENSG00000106536
		ENSG00000114026
		ENSG00000238198
		ENSG00000178752
		ENSG00000285852
		ENSG00000253973
		ENSG00000288271
		ENSG00000163788
		ENSG00000173404
		ENSG00000267508
		ENSG00000100731
		ENSG00000108852
		ENSG00000185522
		ENSG00000099246
		ENSG00000166582
		ENSG00000164741
		ENSG00000125931
		ENSG00000114019
		ENSG00000231711
		ENSG00000111252
		ENSG00000160808
		ENSG00000116191
		ENSG00000162512
		ENSG00000251580
		ENSG00000130429
		ENSG00000157404
		ENSG00000099331
		ENSG00000133019
		ENSG00000163520
		ENSG00000169418
		ENSG00000101871
		ENSG00000099139
		ENSG00000204991
		ENSG00000141622
		ENSG00000240225
		ENSG00000226742
		ENSG00000160161
		ENSG00000224940
		ENSG00000196872
		ENSG00000287376
		ENSG00000164900
		ENSG00000184226
		ENSG00000181418
		ENSG00000162337
		ENSG00000288253
		ENSG00000059377
		ENSG00000235501
		ENSG00000257817
		ENSG00000179241
		ENSG00000283108
		ENSG00000070182
		ENSG00000008056
		ENSG00000140848
		ENSG00000273217
		ENSG00000227790
		ENSG00000130511
		ENSG00000225194
		ENSG00000133315
		ENSG00000275763
		ENSG00000135525
		ENSG00000274286
		ENSG00000251034
		ENSG00000127955
		ENSG00000086159
		ENSG00000006377
		ENSG00000119522
		ENSG00000250709
		ENSG00000178386
		ENSG00000163947
		ENSG00000102409
		ENSG00000288591
		ENSG00000102606
		ENSG00000112137
		ENSG00000231764
		ENSG00000267420
		ENSG00000236924
		ENSG00000267895
		ENSG00000237187
		ENSG00000164778
		ENSG00000106004
		ENSG00000230733
		ENSG00000128918
		ENSG00000278918
		ENSG00000236708
		ENSG00000157827
		ENSG00000129450
		ENSG00000122121
		ENSG00000152894
		ENSG00000182580
		ENSG00000286221
		ENSG00000104899
		ENSG00000005020
		ENSG00000123415
		ENSG00000258789
		ENSG00000284862
		ENSG00000145730
		ENSG00000069020
		ENSG00000163633
		ENSG00000012171
		ENSG00000246774
		ENSG00000120896
		ENSG00000246763
		ENSG00000235480
		ENSG00000057294
		ENSG00000146197
		ENSG00000255867
		ENSG00000137198
		ENSG00000115604
		ENSG00000160305
		ENSG00000176720
		ENSG00000080546
		ENSG00000213397
		ENSG00000048342
		ENSG00000135253
		ENSG00000166394
		ENSG00000179562
		ENSG00000184788
		ENSG00000211445
		ENSG00000131759
		ENSG00000203685
		ENSG00000147065
		ENSG00000073712
		ENSG00000259424
		ENSG00000241697
		ENSG00000008256
		ENSG00000120664
		ENSG00000118200
		ENSG00000065989
		ENSG00000224848
		ENSG00000146592
		ENSG00000234425
		ENSG00000225214
		ENSG00000267188
		ENSG00000003400
		ENSG00000068137
		ENSG00000186907
		ENSG00000267417
		ENSG00000267570
		ENSG00000187556
		ENSG00000237669
		ENSG00000167419
		ENSG00000264015
		ENSG00000277738
		ENSG00000204381
		ENSG00000090534
		ENSG00000171246
		ENSG00000242715
		ENSG00000267173
		ENSG00000187479
		ENSG00000149260
		ENSG00000166965
		ENSG00000151458
		ENSG00000164530
		ENSG00000006638
		ENSG00000265817
		ENSG00000095539
		ENSG00000143195
		ENSG00000100344
		ENSG00000156453
		ENSG00000171729
		ENSG00000185112
		ENSG00000156298
		ENSG00000171608
		ENSG00000182223
		ENSG00000211791
		ENSG00000285458
		ENSG00000265349
		ENSG00000120594
		ENSG00000267028
		ENSG00000147003
		ENSG00000139132
		ENSG00000196557
		ENSG00000204950
		ENSG00000197323
		ENSG00000288045
		ENSG00000233926
		ENSG00000100593
		ENSG00000286110
		ENSG00000204514
		ENSG00000221869
		ENSG00000154814
		ENSG00000135636
		ENSG00000075275
		ENSG00000237984
		ENSG00000181404
		ENSG00000184005
		ENSG00000206190
		ENSG00000198106
		ENSG00000143590
		ENSG00000197136
		ENSG00000083457
		ENSG00000243018
		ENSG00000185442
		ENSG00000285955
		ENSG00000146233
		ENSG00000103061
		ENSG00000249534
		ENSG00000147650
		ENSG00000180875
		ENSG00000144115
		ENSG00000276407
		ENSG00000186212
		ENSG00000134744
		ENSG00000053328
		ENSG00000109321
		ENSG00000114812
		ENSG00000158987
		ENSG00000277763
		ENSG00000079974
		ENSG00000270885
		ENSG00000262075
		ENSG00000111012
		ENSG00000150045
		ENSG00000073792
		ENSG00000184828
		ENSG00000147180
		ENSG00000286381
		ENSG00000253696
		ENSG00000152229
		ENSG00000182389
		ENSG00000113742
		ENSG00000242767
		ENSG00000272801
		ENSG00000162817
		ENSG00000039523
		ENSG00000287183
		ENSG00000250107
		ENSG00000103227
		ENSG00000165633
		ENSG00000234235
		ENSG00000270792
		ENSG00000285447
		ENSG00000171357
		ENSG00000189134
		ENSG00000051620
		ENSG00000272202
		ENSG00000185291
		ENSG00000157483
		ENSG00000268095
		ENSG00000188517
		ENSG00000139971
		ENSG00000141314
		ENSG00000233355
		ENSG00000111885
		ENSG00000287521
		ENSG00000283164
		ENSG00000184985
		ENSG00000127314
		ENSG00000277363
		ENSG00000083828
		ENSG00000272189
		ENSG00000111843
		ENSG00000122778
		ENSG00000182040
		ENSG00000088340
		ENSG00000284433
		ENSG00000143776
		ENSG00000285095
		ENSG00000185787
		ENSG00000182247
		ENSG00000251359
		ENSG00000172262
		ENSG00000146477
		ENSG00000132122
		ENSG00000121274
		ENSG00000259273
		ENSG00000107518
		ENSG00000237742
		ENSG00000144645
		ENSG00000140443
		ENSG00000204131
		ENSG00000145632
		ENSG00000176261
		ENSG00000198842
		ENSG00000130584
		ENSG00000235300
		ENSG00000136014
		ENSG00000113282
		ENSG00000126226
		ENSG00000173597
		ENSG00000248473
		ENSG00000229153
		ENSG00000273727
		ENSG00000154380
		ENSG00000233639
		ENSG00000142046
		ENSG00000258355
		ENSG00000134909
		ENSG00000081377
		ENSG00000111490
		ENSG00000162591
		ENSG00000134986
		ENSG00000196372
		ENSG00000008300
		ENSG00000100065
		ENSG00000139832
		ENSG00000048471
		ENSG00000007129
		ENSG00000060237
		ENSG00000267606
		ENSG00000230725
		ENSG00000050767
		ENSG00000133985
		ENSG00000082014
		ENSG00000178343
		ENSG00000196277
		ENSG00000142634
		ENSG00000153029
		ENSG00000149485
		ENSG00000103034
		ENSG00000153046
		ENSG00000240747
		ENSG00000147100
		ENSG00000225177
		ENSG00000265778
		ENSG00000053918
		ENSG00000261572
		ENSG00000285517
		ENSG00000162433
		ENSG00000285163
		ENSG00000100167
		ENSG00000116990
		ENSG00000206077
		ENSG00000112561
		ENSG00000140022
		ENSG00000108239
		ENSG00000239462
		ENSG00000105676
		ENSG00000005513
		ENSG00000131149
		ENSG00000223704
		ENSG00000285542
		ENSG00000172554
		ENSG00000211961
		ENSG00000164591
		ENSG00000102265
		ENSG00000231102
		ENSG00000198429
		ENSG00000249667
		ENSG00000102383
		ENSG00000162878
		ENSG00000268797
		ENSG00000257950
		ENSG00000188820
		ENSG00000284634
		ENSG00000176984
		ENSG00000007350
		ENSG00000185630
		ENSG00000105221
		ENSG00000132561
		ENSG00000267375
		ENSG00000115457
		ENSG00000111644
		ENSG00000163884
		ENSG00000106785
		ENSG00000176834
		ENSG00000132386
		ENSG00000231426
		ENSG00000135077
		ENSG00000138759
		ENSG00000254489
		ENSG00000186350
		ENSG00000161551
		ENSG00000172889
		ENSG00000101109
		ENSG00000141750
		ENSG00000196781
		ENSG00000251450
		ENSG00000219665
		ENSG00000183049
		ENSG00000259905
		ENSG00000124006
		ENSG00000151693
		ENSG00000221953
		ENSG00000255495
		ENSG00000225361
		ENSG00000100890
		ENSG00000247867
		ENSG00000235271
		ENSG00000286810
		ENSG00000245384
		ENSG00000270647
		ENSG00000184986
		ENSG00000100767
		ENSG00000250234
		ENSG00000286022
		ENSG00000070087
		ENSG00000285254
		ENSG00000034053
		ENSG00000124249
		ENSG00000153093
		ENSG00000168874
		ENSG00000136378
		ENSG00000121900
		ENSG00000109794
		ENSG00000261241
		ENSG00000150867
		ENSG00000182600
		ENSG00000164142
		ENSG00000169604
		ENSG00000152953
		ENSG00000145685
		ENSG00000087085
		ENSG00000268230
		ENSG00000008869
		ENSG00000161328
		ENSG00000175264
		ENSG00000228140
		ENSG00000117525
		ENSG00000138100
		ENSG00000143502
		ENSG00000110934
		ENSG00000273248
		ENSG00000244349
		ENSG00000224843
		ENSG00000183018
		ENSG00000177182
		ENSG00000087076
		ENSG00000182963
		ENSG00000115194
		ENSG00000107282
		ENSG00000049618
		ENSG00000062370
		ENSG00000287549
		ENSG00000178445
		ENSG00000129244
		ENSG00000185924
		ENSG00000103064
		ENSG00000169902
		ENSG00000070018
		ENSG00000198914
		ENSG00000148200
		ENSG00000237149
		ENSG00000142197
		ENSG00000174938
		ENSG00000237380
		ENSG00000226419
		ENSG00000244703
		ENSG00000116017
		ENSG00000130222
		ENSG00000168754
		ENSG00000225828
		ENSG00000265291
		ENSG00000215915
		ENSG00000268677
		ENSG00000169398
		ENSG00000088882
		ENSG00000074966
		ENSG00000250510
		ENSG00000075420
		ENSG00000184489
		ENSG00000254333
		ENSG00000276075
		ENSG00000115525
		ENSG00000155849
		ENSG00000067208
		ENSG00000140836
		ENSG00000106624
		ENSG00000178974
		ENSG00000115138
		ENSG00000185198
		ENSG00000182489
		ENSG00000275340
		ENSG00000136826
		ENSG00000124613
		ENSG00000165025
		ENSG00000160360
		ENSG00000285329
		ENSG00000100154
		ENSG00000229196
		ENSG00000196562
		ENSG00000272899
		ENSG00000118855
		ENSG00000137942
		ENSG00000103316
		ENSG00000079335
		ENSG00000286682
		ENSG00000124203
		ENSG00000185155
		ENSG00000168056
		ENSG00000139174
		ENSG00000140465
		ENSG00000270050
		ENSG00000197937
		ENSG00000178919
		ENSG00000166949
		ENSG00000178732
		ENSG00000277301
		ENSG00000113269
		ENSG00000036448
		ENSG00000107719
		ENSG00000255301
		ENSG00000214357
		ENSG00000114861
		ENSG00000181790
		ENSG00000064666
		ENSG00000213853
		ENSG00000116213
		ENSG00000223831
		ENSG00000168386
		ENSG00000264359
		ENSG00000124374
		ENSG00000275167
		ENSG00000119397
		ENSG00000262668
		ENSG00000215612
		ENSG00000281741
		ENSG00000154237
		ENSG00000149311
		ENSG00000235257
		ENSG00000204420
		ENSG00000149557
		ENSG00000174233
		ENSG00000198944
		ENSG00000113594
		ENSG00000198853
		ENSG00000180660
		ENSG00000110931
		ENSG00000181722
		ENSG00000268658
		ENSG00000285280
		ENSG00000250742
		ENSG00000236213
		ENSG00000050730
		ENSG00000105997
		ENSG00000198039
		ENSG00000179406
		ENSG00000179431
		ENSG00000166619
		ENSG00000112182
		ENSG00000182983
		ENSG00000088826
		ENSG00000225180
		ENSG00000250309
		ENSG00000270977
H3K4me3_EC vs HIVN	3123	ENSG00000138443
		ENSG00000081307
		ENSG00000248866
		ENSG00000228150
		ENSG00000277449
		ENSG00000266998
		ENSG00000177096
		ENSG00000240891
		ENSG00000258588
		ENSG00000278514
		ENSG00000271576
		ENSG00000114654
		ENSG00000213213
		ENSG00000172020
		ENSG00000104059
		ENSG00000163870
		ENSG00000196458
		ENSG00000184497
		ENSG00000162676
		ENSG00000005884
		ENSG00000272841
		ENSG00000100211
		ENSG00000167232
		ENSG00000249771
		ENSG00000124333
		ENSG00000199270
		ENSG00000163131
		ENSG00000258472
		ENSG00000173436
		ENSG00000285190
		ENSG00000287170
		ENSG00000167536
		ENSG00000168259
		ENSG00000107185
		ENSG00000213015
		ENSG00000049245
		ENSG00000183624
		ENSG00000100379
		ENSG00000260170
		ENSG00000100568
		ENSG00000241127
		ENSG00000136044
		ENSG00000228084
		ENSG00000130714
		ENSG00000155846
		ENSG00000115425
		ENSG00000113163
		ENSG00000135314
		ENSG00000161011
		ENSG00000141968
		ENSG00000224666
		ENSG00000134516
		ENSG00000270332
		ENSG00000088888
		ENSG00000285747
		ENSG00000105829
		ENSG00000258857
		ENSG00000284707
		ENSG00000253256
		ENSG00000166278
		ENSG00000285331
		ENSG00000139211
		ENSG00000248092
		ENSG00000140564
		ENSG00000115904
		ENSG00000043462
		ENSG00000213939
		ENSG00000099337
		ENSG00000162836
		ENSG00000237513
		ENSG00000164597
		ENSG00000213533
		ENSG00000125449
		ENSG00000107798
		ENSG00000274934
		ENSG00000100300
		ENSG00000213963
		ENSG00000250365
		ENSG00000145439
		ENSG00000253848
		ENSG00000263923
		ENSG00000165905
		ENSG00000186919
		ENSG00000096433
		ENSG00000107581
		ENSG00000111666
		ENSG00000148300
		ENSG00000188419
		ENSG00000119285
		ENSG00000286194
		ENSG00000110619
		ENSG00000171824
		ENSG00000096996
		ENSG00000117226
		ENSG00000100147
		ENSG00000277895
		ENSG00000139323
		ENSG00000044115
		ENSG00000272086
		ENSG00000235358
		ENSG00000212694
		ENSG00000271727
		ENSG00000088766
		ENSG00000274605
		ENSG00000184060
		ENSG00000119725
		ENSG00000161381
		ENSG00000155926
		ENSG00000260519
		ENSG00000258534
		ENSG00000259720
		ENSG00000220785
		ENSG00000180979
		ENSG00000164402
		ENSG00000225489
		ENSG00000125633
		ENSG00000145337
		ENSG00000184730
		ENSG00000256294
		ENSG00000142347
		ENSG00000185684
		ENSG00000172216
		ENSG00000204160
		ENSG00000105639
		ENSG00000237943
		ENSG00000283341
		ENSG00000096080
		ENSG00000181291
		ENSG00000280832
[truncated: 4,124 more rows]
